# Supplementary material for: A small molecule that induces translational readthrough of CFTR nonsense mutations by eRF1 depletion
Source: Nat Commun. 2021 Jul 16;12:4358. doi: 10.1038/s41467-021-24575-x (PMC8285393; doi:10.1038/s41467-021-24575-x)
Supplement: Supplementary file 4 — Source Data [file 41467_2021_24575_MOESM4_ESM.xlsx]

## Sheet: Fig 1b
Figure 1b	HTS data
SampleID	% Activation	Test ShortName
CF0993289-01	0	407
CF0990545-01	0.56	407
CF0993296-01	-0.28	407
CF0990552-01	0	407
CF0993304-01	2.26	407
CF0990559-01	-0.56	407
CF0993311-01	-0.28	407
CF0990565-01	0.56	407
CF0993319-01	-0.56	407
CF0990571-01	0	407
CF0993327-01	0.85	407
CF0990579-01	-0.85	407
CF0993335-01	-0.85	407
CF0990587-01	0	407
CF0993343-01	-0.56	407
CF0990594-01	0.28	407
CF0993350-01	0	407
CF0796980-02	0	407
CF0993358-01	0	407
CF0990607-01	0.85	407
CF0991981-01	0	407
CF0991206-01	-0.85	407
CF0991989-01	0	407
CF0991214-01	-0.85	407
CF0991997-01	-0.56	407
CF0991222-01	0.56	407
CF0992005-01	-1.13	407
CF0991230-01	0.85	407
CF0992013-01	0.56	407
CF0991237-01	-0.28	407
CF0992021-01	-0.28	407
CF0991244-01	0.85	407
CF0992029-01	-0.28	407
CF0991251-01	-0.56	407
CF0992037-01	-0.28	407
CF0991257-01	-0.56	407
CF0992044-01	-0.28	407
CF0991264-01	0	407
CF0992052-01	0.56	407
CF0991271-01	0.56	407
CF0993290-01	-1.41	407
CF0990546-01	-0.56	407
CF0993297-01	-0.56	407
CF0990553-01	-0.56	407
CF0993305-01	-0.56	407
CF0990560-01	-0.56	407
CF0993312-01	0	407
CF0990566-01	-0.28	407
CF0993320-01	0.28	407
CF0990572-01	-0.56	407
CF0993328-01	1.13	407
CF0990580-01	-0.28	407
CF0993336-01	-0.56	407
CF0990588-01	0.85	407
CF0993344-01	-0.56	407
CF0990595-01	-0.56	407
CF0993351-01	0.56	407
CF0796984-02	-0.56	407
CF0993359-01	-0.28	407
CF0990608-01	1.41	407
CF0991982-01	0	407
CF0991207-01	-0.56	407
CF0991990-01	-0.28	407
CF0991215-01	-0.85	407
CF0991998-01	0.85	407
CF0991223-01	-1.13	407
CF0992006-01	-1.13	407
CF0991231-01	1.41	407
CF0992014-01	-0.85	407
CF0991238-01	0.56	407
CF0992022-01	-1.41	407
CF0991245-01	-0.28	407
CF0992030-01	-0.28	407
CF0769822-02	-0.56	407
CF0992038-01	0.56	407
CF0991258-01	0.56	407
CF0992045-01	-0.28	407
CF0991265-01	-0.28	407
CF0992053-01	-1.41	407
CF0769977-02	0.56	407
CF0868423-04	-0.56	407
CF0990547-01	1.41	407
CF0993298-01	0	407
CF0990554-01	0.56	407
CF0993306-01	0.28	407
CF0990561-01	-1.41	407
CF0993313-01	-0.56	407
CF0796619-02	-0.85	407
CF0993321-01	0.28	407
CF0990573-01	-0.85	407
CF0993329-01	9.6	407
CF0990581-01	-0.85	407
CF0993337-01	0	407
CF0990589-01	0	407
CF0915776-04	0.85	407
CF0796928-02	0.85	407
CF0993352-01	2.26	407
CF0990601-01	-1.13	407
CF0993360-01	-0.28	407
CF0990609-01	0.28	407
CF0991983-01	-0.56	407
CF0991208-01	0.56	407
CF0991991-01	-0.85	407
CF0991216-01	0.56	407
CF0991999-01	0.56	407
CF0991224-01	-0.85	407
CF0992007-01	0.85	407
CF0991232-01	0.56	407
CF0992015-01	-0.56	407
CF0991239-01	3.11	407
CF0992023-01	-0.56	407
CF0991246-01	-0.28	407
CF0992031-01	0.28	407
CF0991252-01	0.85	407
CF0992039-01	0.28	407
CF0769829-02	0	407
CF0992046-01	0.85	407
CF0991266-01	-1.41	407
CF0992054-01	-1.41	407
CF0991272-01	0.85	407
CF0993291-01	-0.85	407
CF0990548-01	1.98	407
CF0993299-01	-1.13	407
CF0796405-02	0.56	407
CF0993307-01	0	407
CF0796593-02	-0.85	407
CF0993314-01	0.56	407
CF0990567-01	-0.85	407
CF0993322-01	-0.28	407
CF0990574-01	0.56	407
CF0993330-01	-0.56	407
CF0990582-01	-1.13	407
CF0993338-01	-0.28	407
CF0990590-01	-0.56	407
CF0993345-01	0	407
CF0990596-01	-1.13	407
CF0993353-01	0	407
CF0990602-01	2.26	407
CF0993361-01	0	407
CF0990610-01	1.41	407
CF0991984-01	0	407
CF0991209-01	-1.41	407
CF0991992-01	0	407
CF0991217-01	-0.56	407
CF0992000-01	0.56	407
CF0991225-01	-0.85	407
CF0992008-01	-0.85	407
CF0991233-01	0	407
CF0992016-01	0	407
CF0991240-01	-0.28	407
CF0992024-01	0.85	407
CF0991247-01	0.56	407
CF0992032-01	-0.56	407
CF0991253-01	0.28	407
CF0992040-01	1.41	407
CF0991259-01	0.56	407
CF0992047-01	-0.56	407
CF0769939-02	-0.56	407
CF0992055-01	4.52	407
CF0991273-01	0	407
CF0993292-01	0.28	407
CF0990549-01	-0.28	407
CF0993300-01	-0.85	407
CF0990555-01	-0.28	407
CF0993308-01	-0.85	407
CF0990562-01	1.41	407
CF0993315-01	-0.56	407
CF0990568-01	-0.85	407
CF0993323-01	1.41	407
CF0990575-01	-0.28	407
CF0993331-01	-0.28	407
CF0990583-01	-0.28	407
CF0993339-01	1.13	407
CF0990591-01	0	407
CF0993346-01	-1.13	407
CF0990597-01	-0.28	407
CF0993354-01	-0.28	407
CF0990603-01	1.41	407
CF0993362-01	1.41	407
CF0990611-01	2.26	407
CF0991985-01	0.56	407
CF0991210-01	-0.85	407
CF0991993-01	4.24	407
CF0991218-01	0	407
CF0992001-01	0.56	407
CF0991226-01	-0.28	407
CF0992009-01	-1.13	407
CF0991234-01	-1.13	407
CF0992017-01	1.41	407
CF0991241-01	-0.28	407
CF0992025-01	0.56	407
CF0991248-01	0.85	407
CF0992033-01	0.28	407
CF0991254-01	0.28	407
CF0992041-01	0	407
CF0991260-01	-0.56	407
CF0992048-01	0.28	407
CF0991267-01	-0.56	407
CF0992056-01	0	407
CF0991274-01	1.98	407
CF0993293-01	-0.56	407
CF0796393-02	1.13	407
CF0993301-01	-0.85	407
CF0990556-01	0.28	407
CF0993309-01	-0.56	407
CF0990563-01	-0.56	407
CF0993316-01	0	407
CF0990569-01	-1.41	407
CF0993324-01	0.28	407
CF0990576-01	0	407
CF0993332-01	-0.28	407
CF0990584-01	0.28	407
CF0993340-01	0	407
CF0796836-02	0	407
CF0993347-01	-1.13	407
CF0990598-01	0.28	407
CF0993355-01	-0.28	407
CF0990604-01	1.13	407
CF0993363-01	-0.28	407
CF0797071-02	1.98	407
CF0991986-01	5.93	407
CF0991211-01	-0.56	407
CF0991994-01	-0.56	407
CF0991219-01	5.08	407
CF0992002-01	-0.28	407
CF0991227-01	0.28	407
CF0992010-01	0.85	407
CF0991235-01	-0.28	407
CF0992018-01	-1.13	407
CF0769791-02	-1.13	407
CF0992026-01	-0.56	407
CF0991249-01	0	407
CF0992034-01	-1.13	407
CF0991255-01	-0.56	407
CF0992042-01	0.28	407
CF0991261-01	-1.98	407
CF0992049-01	-0.28	407
CF0991268-01	-0.56	407
CF0992057-01	-0.56	407
CF0991275-01	3.95	407
CF0993294-01	-1.69	407
CF0990550-01	-0.28	407
CF0993302-01	0.85	407
CF0990557-01	0.56	407
CF0993310-01	-1.13	407
CF0990564-01	0.28	407
CF0993317-01	0	407
CF0796622-02	-0.56	407
CF0993325-01	0.56	407
CF0990577-01	-0.28	407
CF0993333-01	0	407
CF0990585-01	0	407
CF0993341-01	0	407
CF0990592-01	-0.56	407
CF0993348-01	0.28	407
CF0990599-01	-0.28	407
CF0993356-01	0	407
CF0990605-01	0.56	407
CF0993364-01	0	407
CF0990612-01	1.98	407
CF0991987-01	0.28	407
CF0991212-01	-0.56	407
CF0991995-01	-0.28	407
CF0991220-01	0.28	407
CF0992003-01	0	407
CF0991228-01	-0.28	407
CF0992011-01	0	407
CF0991236-01	-1.13	407
CF0992019-01	-0.28	407
CF0991242-01	-0.28	407
CF0992027-01	0	407
CF0991250-01	0.28	407
CF0992035-01	-0.28	407
CF0991256-01	-0.28	407
CF0992043-01	-0.85	407
CF0991262-01	-0.56	407
CF0992050-01	-0.85	407
CF0991269-01	-0.85	407
CF0992058-01	0	407
CF0991276-01	0.56	407
CF0993295-01	-0.56	407
CF0990551-01	-0.85	407
CF0993303-01	-0.28	407
CF0990558-01	0	407
CF0909605-04	-1.13	407
CF0796611-02	1.41	407
CF0993318-01	0	407
CF0990570-01	-0.56	407
CF0993326-01	0.28	407
CF0990578-01	-0.85	407
CF0993334-01	0	407
CF0990586-01	1.13	407
CF0993342-01	0.28	407
CF0990593-01	-1.13	407
CF0993349-01	1.13	407
CF0990600-01	-0.56	407
CF0993357-01	0.28	407
CF0990606-01	0.56	407
CF0993365-01	-1.13	407
CF0990613-01	1.13	407
CF0991988-01	0.28	407
CF0991213-01	-1.13	407
CF0991996-01	0.85	407
CF0991221-01	0.28	407
CF0992004-01	-0.85	407
CF0991229-01	0.28	407
CF0992012-01	0.56	407
CF0769778-02	-1.13	407
CF0992020-01	-0.85	407
CF0991243-01	-0.56	407
CF0992028-01	0.56	407
CF0769821-02	-0.56	407
CF0992036-01	-0.85	407
CF0769825-02	-0.85	407
CF0538870-07	0	407
CF0991263-01	1.41	407
CF0992051-01	-0.28	407
CF0991270-01	0.56	407
CF0992059-01	-0.85	407
CF0991277-01	0.85	407
CF0990767-01	-0.14	407
CF0991359-01	-0.43	407
CF0990773-01	-0.43	407
CF0991367-01	0.14	407
CF0990780-01	-0.72	407
CF0991375-01	-0.43	407
CF0990788-01	1.01	407
CF0991383-01	-0.72	407
CF0990796-01	0.72	407
CF0991391-01	-0.72	407
CF0990804-01	-0.14	407
CF0991399-01	-0.14	407
CF0990812-01	-1.01	407
CF0991407-01	-0.14	407
CF0990819-01	0.14	407
CF0991415-01	-0.14	407
CF0990827-01	0.43	407
CF0991423-01	-0.43	407
CF0990834-01	0.43	407
CF0991430-01	0.14	407
CF0991671-01	-0.43	407
CF0991901-01	-0.14	407
CF0991679-01	1.88	407
CF0991909-01	0.72	407
CF0991687-01	0.72	407
CF0991917-01	0.43	407
CF0991695-01	-0.14	407
CF0991925-01	1.3	407
CF0991703-01	4.19	407
CF0991933-01	1.01	407
CF0991711-01	-0.14	407
CF0991941-01	-0.14	407
CF0991719-01	0.72	407
CF0991949-01	-0.14	407
CF0991727-01	0.72	407
CF0991957-01	2.75	407
CF0991735-01	-0.43	407
CF0991965-01	-1.01	407
CF0991742-01	0.14	407
CF0991973-01	0.14	407
CF0990768-01	-0.14	407
CF0991360-01	1.01	407
CF0990774-01	-0.43	407
CF0991368-01	1.01	407
CF0990781-01	1.01	407
CF0991376-01	-0.14	407
CF0990789-01	1.59	407
CF0991384-01	0.43	407
CF0990797-01	2.17	407
CF0991392-01	-0.72	407
CF0990805-01	0.72	407
CF0991400-01	-0.43	407
CF0990813-01	0.14	407
CF0991408-01	-0.43	407
CF0990820-01	-0.14	407
CF0991416-01	-1.59	407
CF0990828-01	1.01	407
CF0927735-03	1.3	407
CF0990835-01	1.88	407
CF0991431-01	0.43	407
CF0991672-01	-0.14	407
CF0991902-01	-0.14	407
CF0991680-01	-0.14	407
CF0991910-01	1.01	407
CF0991688-01	0.43	407
CF0991918-01	-1.3	407
CF0991696-01	-1.59	407
CF0991926-01	-0.43	407
CF0991704-01	1.01	407
CF0991934-01	-0.14	407
CF0991712-01	-0.43	407
CF0991942-01	2.17	407
CF0991720-01	-0.14	407
CF0991950-01	-0.14	407
CF0991728-01	0.43	407
CF0991958-01	-1.01	407
CF0991736-01	0.14	407
CF0991966-01	-0.43	407
CF0991743-01	1.59	407
CF0991974-01	2.17	407
CF0803993-02	-0.14	407
CF0991361-01	-1.01	407
CF0303666-04	-0.14	407
CF0991369-01	-0.14	407
CF0990782-01	1.3	407
CF0991377-01	-0.14	407
CF0990790-01	0.72	407
CF0991385-01	-1.59	407
CF0990798-01	1.01	407
CF0991393-01	-0.14	407
CF0990806-01	-0.72	407
CF0991401-01	0.14	407
CF0990814-01	-1.01	407
CF0991409-01	1.01	407
CF0990821-01	1.01	407
CF0991417-01	-0.14	407
CF0990829-01	-1.59	407
CF0991424-01	0.14	407
CF0990836-01	5.92	407
CF0991432-01	2.17	407
CF0991673-01	-0.72	407
CF0991903-01	-0.43	407
CF0991681-01	0.43	407
CF0991911-01	0.72	407
CF0991689-01	1.3	407
CF0991919-01	5.06	407
CF0991697-01	0.72	407
CF0991927-01	0.43	407
CF0991705-01	-1.59	407
CF0991935-01	-0.72	407
CF0991713-01	0.72	407
CF0991943-01	-0.14	407
CF0991721-01	-0.72	407
CF0991951-01	-0.14	407
CF0991729-01	-0.14	407
CF0991959-01	-0.14	407
CF0683503-02	0.14	407
CF0991967-01	-0.72	407
CF0991744-01	1.88	407
CF0991975-01	1.3	407
CF0990769-01	0.72	407
CF0991362-01	-0.14	407
CF0990775-01	-0.14	407
CF0991370-01	0.14	407
CF0990783-01	-0.43	407
CF0991378-01	0.72	407
CF0990791-01	4.48	407
CF0991386-01	0.14	407
CF0990799-01	1.88	407
CF0991394-01	0.72	407
CF0990807-01	4.77	407
CF0991402-01	-0.43	407
CF0990815-01	0.14	407
CF0991410-01	-0.72	407
CF0990822-01	-1.01	407
CF0991418-01	-0.43	407
CF0804403-02	0.14	407
CF0991425-01	-1.59	407
CF0990837-01	0.43	407
CF0991433-01	-0.72	407
CF0991674-01	-1.3	407
CF0991904-01	-1.01	407
CF0991682-01	1.3	407
CF0991912-01	5.35	407
CF0991690-01	4.77	407
CF0991920-01	-0.43	407
CF0991698-01	-0.72	407
CF0991928-01	1.01	407
CF0991706-01	0.43	407
CF0991936-01	-0.43	407
CF0991714-01	0.14	407
CF0991944-01	1.59	407
CF0991722-01	-0.43	407
CF0991952-01	0.72	407
CF0991730-01	3.32	407
CF0991960-01	-0.43	407
CF0991737-01	0.43	407
CF0991968-01	0.14	407
CF0991745-01	1.59	407
CF0991976-01	1.59	407
CF0804034-02	0.72	407
CF0991363-01	-0.43	407
CF0990776-01	0.14	407
CF0991371-01	-0.43	407
CF0990784-01	-0.43	407
CF0991379-01	0.43	407
CF0990792-01	-1.01	407
CF0991387-01	-0.72	407
CF0990800-01	-0.43	407
CF0991395-01	0.14	407
CF0990808-01	2.17	407
CF0991403-01	0.14	407
CF0990816-01	4.48	407
CF0991411-01	-0.14	407
CF0990823-01	0.43	407
CF0991419-01	-0.14	407
CF0990830-01	-0.43	407
CF0991426-01	-0.14	407
CF0990838-01	0.14	407
CF0991434-01	1.59	407
CF0991675-01	-0.14	407
CF0991905-01	-0.14	407
CF0991683-01	0.72	407
CF0991913-01	-1.01	407
CF0991691-01	-0.14	407
CF0991921-01	0.72	407
CF0991699-01	0.43	407
CF0991929-01	0.14	407
CF0991707-01	-0.14	407
CF0991937-01	0.72	407
CF0991715-01	-0.72	407
CF0991945-01	-0.72	407
CF0991723-01	1.59	407
CF0991953-01	0.72	407
CF0991731-01	-0.14	407
CF0991961-01	-0.14	407
CF0991738-01	0.43	407
CF0991969-01	0.14	407
CF0991746-01	1.01	407
CF0991977-01	0.72	407
CF0990770-01	0.43	407
CF0991364-01	-0.14	407
CF0990777-01	0.14	407
CF0991372-01	-0.72	407
CF0990785-01	1.01	407
CF0991380-01	-0.14	407
CF0990793-01	0.72	407
CF0991388-01	0.43	407
CF0990801-01	0.43	407
CF0991396-01	1.01	407
CF0990809-01	-1.59	407
CF0991404-01	0.43	407
CF0990817-01	-0.14	407
CF0991412-01	0.14	407
CF0990824-01	-0.14	407
CF0991420-01	0.43	407
CF0990831-01	5.64	407
CF0991427-01	1.01	407
CF0990839-01	0.43	407
CF0991435-01	2.75	407
CF0991676-01	-0.14	407
CF0991906-01	1.59	407
CF0991684-01	1.01	407
CF0991914-01	5.35	407
CF0991692-01	0.14	407
CF0991922-01	-0.14	407
CF0991700-01	0.72	407
CF0991930-01	-0.14	407
CF0991708-01	0.14	407
CF0991938-01	-0.14	407
CF0991716-01	0.43	407
CF0991946-01	1.88	407
CF0991724-01	1.3	407
CF0991954-01	0.43	407
CF0991732-01	1.3	407
CF0991962-01	0.14	407
CF0991739-01	-0.14	407
CF0991970-01	0.14	407
CF0991747-01	0.43	407
CF0991978-01	2.17	407
CF0990771-01	-0.14	407
CF0991365-01	-0.72	407
CF0990778-01	0.14	407
CF0991373-01	0.14	407
CF0990786-01	0.72	407
CF0991381-01	-0.14	407
CF0990794-01	3.32	407
CF0991389-01	-1.01	407
CF0990802-01	0.43	407
CF0991397-01	-0.72	407
CF0990810-01	-0.43	407
CF0991405-01	0.72	407
CF0804358-02	-0.14	407
CF0991413-01	1.01	407
CF0990825-01	-0.43	407
CF0991421-01	0.14	407
CF0990832-01	0.14	407
CF0991428-01	0.72	407
CF0990840-01	1.01	407
CF0991436-01	1.59	407
CF0991677-01	-0.14	407
CF0991907-01	0.72	407
CF0991685-01	-0.43	407
CF0991915-01	1.01	407
CF0991693-01	0.14	407
CF0991923-01	-0.14	407
CF0991701-01	-0.43	407
CF0991931-01	-0.43	407
CF0991709-01	0.43	407
CF0991939-01	0.72	407
CF0991717-01	-0.14	407
CF0991947-01	0.72	407
CF0991725-01	0.43	407
CF0991955-01	1.01	407
CF0991733-01	0.72	407
CF0991963-01	0.72	407
CF0991740-01	-1.59	407
CF0991971-01	0.43	407
CF0991748-01	1.3	407
CF0991979-01	2.17	407
CF0990772-01	-0.43	407
CF0991366-01	-1.01	407
CF0990779-01	-0.14	407
CF0991374-01	-0.43	407
CF0990787-01	-0.43	407
CF0991382-01	0.14	407
CF0990795-01	0.43	407
CF0991390-01	0.72	407
CF0990803-01	-0.14	407
CF0991398-01	0.43	407
CF0990811-01	0.72	407
CF0991406-01	0.43	407
CF0990818-01	0.72	407
CF0991414-01	6.79	407
CF0990826-01	1.01	407
CF0991422-01	-1.3	407
CF0990833-01	-0.43	407
CF0991429-01	1.88	407
CF0990841-01	-0.43	407
CF0991437-01	1.59	407
CF0991678-01	0.43	407
CF0991908-01	-0.14	407
CF0991686-01	1.59	407
CF0991916-01	-0.14	407
CF0991694-01	1.88	407
CF0991924-01	-0.43	407
CF0991702-01	-1.01	407
CF0991932-01	0.14	407
CF0991710-01	0.14	407
CF0991940-01	-0.14	407
CF0991718-01	-0.43	407
CF0991948-01	0.14	407
CF0991726-01	-0.14	407
CF0991956-01	1.59	407
CF0991734-01	-0.43	407
CF0991964-01	1.01	407
CF0991741-01	-0.14	407
CF0991972-01	0.72	407
CF0991749-01	1.59	407
CF0991980-01	0.72	407
CF0993214-01	1.05	407
CF0992060-01	-0.45	407
CF0993221-01	0.75	407
CF0992068-01	0.45	407
CF0993228-01	0.45	407
CF0992075-01	-0.15	407
CF0917166-04	-0.15	407
CF0992083-01	0.15	407
CF0993242-01	-1.95	407
CF0992089-01	-1.05	407
CF0993250-01	-0.15	407
CF0992096-01	0.15	407
CF0993258-01	-0.45	407
CF0992102-01	0.45	407
CF0993266-01	-0.15	407
CF0992109-01	-0.75	407
CF0993274-01	-0.75	407
CF0992117-01	1.95	407
CF0993281-01	-0.75	407
CF0992124-01	0.75	407
CF0991592-01	-0.75	407
CF0991438-01	-0.15	407
CF0991600-01	1.35	407
CF0991446-01	-0.15	407
CF0991608-01	-0.75	407
CF0991454-01	0.15	407
CF0991616-01	-0.75	407
CF0991462-01	1.05	407
CF0991624-01	1.65	407
CF0991469-01	1.05	407
CF0991632-01	-1.35	407
CF0991477-01	-0.15	407
CF0991639-01	1.35	407
CF0991481-01	-0.15	407
CF0991647-01	0.75	407
CF0991488-01	-0.75	407
CF0991655-01	-1.35	407
CF0991496-01	1.05	407
CF0991663-01	0.75	407
CF0991504-01	-0.75	407
CF0908491-04	-0.75	407
CF0992061-01	4.96	407
CF0993222-01	0.15	407
CF0992069-01	1.65	407
CF0993229-01	0.75	407
CF0992076-01	1.65	407
CF0993235-01	0.15	407
CF0992084-01	2.26	407
CF0993243-01	0.15	407
CF0992090-01	-0.15	407
CF0993251-01	-1.05	407
CF0992097-01	4.96	407
CF0993259-01	0.45	407
CF0992103-01	-1.05	407
CF0993267-01	-0.15	407
CF0992110-01	-0.45	407
CF0910577-05	6.47	407
CF0992118-01	0.75	407
CF0993282-01	0.45	407
CF0797856-02	0.75	407
CF0991593-01	0.45	407
CF0991439-01	0.75	407
CF0991601-01	0.15	407
CF0991447-01	-0.45	407
CF0991609-01	-0.45	407
CF0991455-01	0.15	407
CF0991617-01	0.75	407
CF0991463-01	0.15	407
CF0991625-01	1.05	407
CF0991470-01	1.05	407
CF0991633-01	-1.05	407
CF0991478-01	-3.16	407
CF0991640-01	0.15	407
CF0113617-03	1.65	407
CF0991648-01	-0.75	407
CF0991489-01	0.15	407
CF0991656-01	-0.15	407
CF0991497-01	-0.75	407
CF0991664-01	0.15	407
CF0991505-01	0.75	407
CF0993215-01	-1.05	407
CF0992062-01	-0.45	407
CF0993223-01	-0.75	407
CF0992070-01	1.05	407
CF0993230-01	-0.15	407
CF0992077-01	0.75	407
CF0993236-01	-0.75	407
CF0992085-01	0.75	407
CF0993244-01	-0.15	407
CF0992091-01	-0.15	407
CF0993252-01	-0.15	407
CF0992098-01	1.05	407
CF0993260-01	0.45	407
CF0992104-01	-0.15	407
CF0993268-01	-1.05	407
CF0992111-01	0.15	407
CF0993275-01	-1.05	407
CF0992119-01	-0.45	407
CF0993283-01	-0.45	407
CF0992125-01	0.75	407
CF0991594-01	0.45	407
CF0991440-01	-0.15	407
CF0991602-01	-0.15	407
CF0991448-01	0.45	407
CF0991610-01	-0.75	407
CF0991456-01	-0.15	407
CF0991618-01	0.15	407
CF0991464-01	2.86	407
CF0991626-01	1.05	407
CF0991471-01	0.45	407
CF0991634-01	0.45	407
CF0142189-02	0.45	407
CF0991641-01	-0.75	407
CF0991482-01	0.45	407
CF0991649-01	1.05	407
CF0991490-01	-0.75	407
CF0991657-01	-0.15	407
CF0991498-01	0.45	407
CF0991665-01	-0.45	407
CF0991506-01	1.35	407
CF0993216-01	0.15	407
CF0992063-01	-0.75	407
CF0993224-01	-0.75	407
CF0797524-02	0.15	407
CF0868232-04	-0.75	407
CF0992078-01	-1.65	407
CF0993237-01	1.05	407
CF0992086-01	-1.95	407
CF0993245-01	-1.05	407
CF0992092-01	-1.95	407
CF0993253-01	-0.15	407
CF0797655-02	-0.75	407
CF0993261-01	-0.45	407
CF0992105-01	-1.35	407
CF0993269-01	-0.45	407
CF0992112-01	2.86	407
CF0993276-01	0.75	407
CF0992120-01	0.75	407
CF0993284-01	-1.35	407
CF0992126-01	1.05	407
CF0991595-01	4.36	407
CF0991441-01	-1.35	407
CF0991603-01	-0.15	407
CF0991449-01	1.05	407
CF0991611-01	-0.45	407
CF0991457-01	1.95	407
CF0991619-01	-0.15	407
CF0991465-01	-1.65	407
CF0991627-01	-0.45	407
CF0991472-01	0.75	407
CF0991635-01	-0.45	407
CF0145391-02	-0.15	407
CF0991642-01	1.05	407
CF0991483-01	0.45	407
CF0991650-01	-1.35	407
CF0991491-01	0.15	407
CF0991658-01	-0.75	407
CF0991499-01	-0.45	407
CF0991666-01	1.05	407
CF0991507-01	-0.15	407
CF0993217-01	0.15	407
CF0992064-01	1.05	407
CF0993225-01	-0.15	407
CF0992071-01	0.45	407
CF0993231-01	1.05	407
CF0992079-01	0.45	407
CF0993238-01	0.75	407
CF0797562-02	-0.45	407
CF0993246-01	0.15	407
CF0992093-01	1.35	407
CF0993254-01	0.75	407
CF0992099-01	1.05	407
CF0993262-01	1.05	407
CF0992106-01	-0.15	407
CF0993270-01	-0.15	407
CF0992113-01	0.45	407
CF0993277-01	0.15	407
CF0992121-01	-0.45	407
CF0993285-01	0.45	407
CF0992127-01	0.75	407
CF0991596-01	-0.15	407
CF0991442-01	1.95	407
CF0991604-01	0.45	407
CF0991450-01	0.75	407
CF0991612-01	-0.15	407
CF0991458-01	0.45	407
CF0991620-01	3.76	407
CF0073823-02	1.05	407
CF0991628-01	0.45	407
CF0991473-01	-0.15	407
CF0991636-01	0.75	407
CF0991479-01	0.45	407
CF0991643-01	0.15	407
CF0991484-01	-0.15	407
CF0991651-01	-0.75	407
CF0991492-01	-1.05	407
CF0991659-01	0.15	407
CF0991500-01	1.65	407
CF0991667-01	-0.15	407
CF0991508-01	0.45	407
CF0993218-01	0.15	407
CF0992065-01	0.45	407
CF0907973-06	7.07	407
CF0992072-01	0.45	407
CF0993232-01	-0.15	407
CF0992080-01	1.65	407
CF0993239-01	-0.75	407
CF0797563-02	1.65	407
CF0993247-01	-0.45	407
CF0992094-01	0.75	407
CF0993255-01	0.75	407
CF0797664-02	0.45	407
CF0993263-01	-1.05	407
CF0992107-01	-1.05	407
CF0993271-01	0.75	407
CF0992114-01	-0.45	407
CF0993278-01	0.45	407
CF0992122-01	0.15	407
CF0993286-01	1.05	407
CF0992128-01	3.46	407
CF0991597-01	-0.45	407
CF0991443-01	-0.45	407
CF0991605-01	-0.45	407
CF0991451-01	2.26	407
CF0991613-01	-0.45	407
CF0991459-01	-0.15	407
CF0991621-01	0.75	407
CF0991466-01	-0.75	407
CF0991629-01	3.16	407
CF0991474-01	1.35	407
CF0913096-04	1.95	407
CF0145389-02	0.45	407
CF0991644-01	0.45	407
CF0991485-01	-1.35	407
CF0991652-01	1.95	407
CF0991493-01	-1.35	407
CF0991660-01	0.45	407
CF0991501-01	-1.05	407
CF0991668-01	1.05	407
CF0991509-01	0.45	407
CF0993219-01	0.15	407
CF0992066-01	0.15	407
CF0993226-01	-0.45	407
CF0992073-01	0.15	407
CF0993233-01	-1.35	407
CF0992081-01	0.15	407
CF0993240-01	3.46	407
CF0992087-01	3.46	407
CF0993248-01	0.15	407
CF0797602-02	0.45	407
CF0993256-01	0.15	407
CF0992100-01	-1.05	407
CF0993264-01	1.35	407
CF0797682-02	-0.75	407
CF0993272-01	-0.15	407
CF0992115-01	-1.05	407
CF0993279-01	-1.05	407
CF0992123-01	-0.15	407
CF0993287-01	0.75	407
CF0992129-01	1.05	407
CF0991598-01	-0.45	407
CF0991444-01	0.75	407
CF0991606-01	-0.45	407
CF0991452-01	2.56	407
CF0991614-01	-0.75	407
CF0991460-01	0.75	407
CF0991622-01	-0.45	407
CF0991467-01	-0.15	407
CF0991630-01	-0.15	407
CF0991475-01	0.15	407
CF0991637-01	0.15	407
CF0148005-02	-0.45	407
CF0991645-01	-0.75	407
CF0991486-01	1.05	407
CF0991653-01	1.65	407
CF0991494-01	-0.15	407
CF0991661-01	1.05	407
CF0991502-01	-0.15	407
CF0991669-01	1.35	407
CF0991510-01	0.45	407
CF0993220-01	-1.35	407
CF0992067-01	-0.45	407
CF0993227-01	-0.75	407
CF0992074-01	-0.75	407
CF0993234-01	0.15	407
CF0992082-01	-1.35	407
CF0993241-01	-0.45	407
CF0992088-01	0.45	407
CF0993249-01	-0.15	407
CF0992095-01	-0.45	407
CF0993257-01	-0.45	407
CF0992101-01	1.35	407
CF0993265-01	0.45	407
CF0992108-01	3.76	407
CF0993273-01	-0.45	407
CF0992116-01	0.15	407
CF0993280-01	1.35	407
CF0797831-02	0.45	407
CF0993288-01	0.15	407
CF0992130-01	1.05	407
CF0991599-01	0.15	407
CF0991445-01	-0.45	407
CF0991607-01	1.05	407
CF0991453-01	0.15	407
CF0991615-01	-0.75	407
CF0991461-01	0.15	407
CF0991623-01	0.45	407
CF0991468-01	-1.05	407
CF0991631-01	0.15	407
CF0991476-01	0.45	407
CF0991638-01	1.65	407
CF0991480-01	-0.15	407
CF0991646-01	-0.75	407
CF0991487-01	-0.15	407
CF0991654-01	1.05	407
CF0991495-01	0.15	407
CF0991662-01	-0.15	407
CF0991503-01	-0.15	407
CF0991670-01	0.75	407
CF0991511-01	1.05	407
CF0990471-01	0.91	407
CF0992923-01	-0.61	407
CF0990478-01	0.3	407
CF0992930-01	0.91	407
CF0990486-01	0	407
CF0992938-01	0.3	407
CF0990494-01	0.91	407
CF0992945-01	1.82	407
CF0990502-01	0.61	407
CF0992953-01	1.51	407
CF0800967-02	0	407
CF0992960-01	0.61	407
CF0990514-01	0.61	407
CF0992968-01	10.89	407
CF0990522-01	0.3	407
CF0992976-01	1.51	407
CF0990530-01	1.21	407
CF0992983-01	-0.61	407
CF0990537-01	0.61	407
CF0992990-01	1.21	407
CF0992849-01	0.61	407
CF0993598-01	-0.3	407
CF0290711-02	3.33	407
CF0993606-01	-0.3	407
CF0992864-01	0.3	407
CF0993614-01	2.42	407
CF0992871-01	2.12	407
CF0993622-01	0.61	407
CF0992878-01	3.33	407
CF0993630-01	0.91	407
CF0992886-01	0.61	407
CF0993636-01	0.3	407
CF0992894-01	0.61	407
CF0804703-02	0.3	407
CF0992901-01	0	407
CF0993651-01	0.61	407
CF0992907-01	1.82	407
CF0993659-01	0	407
CF0992915-01	0.91	407
CF0993667-01	0.91	407
CF0990472-01	0.91	407
CF0912989-04	-0.91	407
CF0990479-01	0	407
CF0992931-01	0.3	407
CF0990487-01	-0.61	407
CF0992939-01	-1.51	407
CF0990495-01	0.61	407
CF0992946-01	-0.61	407
CF0800904-02	-0.3	407
CF0992954-01	3.03	407
CF0800969-03	0.91	407
CF0992961-01	0.91	407
CF0990515-01	0.91	407
CF0992969-01	1.21	407
CF0990523-01	0.91	407
CF0992977-01	0.61	407
CF0801145-02	0.3	407
CF0992984-01	-0.61	407
CF0990538-01	2.12	407
CF0992991-01	2.12	407
CF0992850-01	0.91	407
CF0993599-01	0.91	407
CF0992857-01	0.61	407
CF0993607-01	-1.21	407
CF0992865-01	0.61	407
CF0993615-01	-0.3	407
CF0992872-01	0.61	407
CF0993623-01	1.51	407
CF0992879-01	0.91	407
CF0993631-01	1.21	407
CF0992887-01	-0.61	407
CF0993637-01	0.61	407
CF0992895-01	-0.3	407
CF0993644-01	0.61	407
CF0992902-01	-0.3	407
CF0993652-01	0	407
CF0992908-01	0	407
CF0993660-01	1.82	407
CF0992916-01	-0.61	407
CF0993668-01	0.3	407
CF0990473-01	-0.61	407
CF0992924-01	0.3	407
CF0990480-01	0.91	407
CF0992932-01	1.21	407
CF0990488-01	0.61	407
CF0992940-01	1.82	407
CF0990496-01	2.12	407
CF0992947-01	0.3	407
CF0990503-01	-0.91	407
CF0992955-01	0.61	407
CF0990509-01	0.3	407
CF0992962-01	0.61	407
CF0990516-01	0	407
CF0992970-01	0.61	407
CF0990524-01	1.51	407
CF0992978-01	0.61	407
CF0990531-01	3.03	407
CF0992985-01	1.21	407
CF0990539-01	1.21	407
CF0992992-01	2.42	407
CF0992851-01	1.21	407
CF0993600-01	0	407
CF0992858-01	0	407
CF0993608-01	0.3	407
CF0992866-01	-0.61	407
CF0993616-01	1.21	407
CF0992873-01	-0.91	407
CF0993624-01	0	407
CF0992880-01	3.93	407
CF0993632-01	-0.91	407
CF0992888-01	0	407
CF0993638-01	0.91	407
CF0992896-01	1.82	407
CF0993645-01	0.61	407
CF0992903-01	7.56	407
CF0993653-01	2.12	407
CF0992909-01	2.12	407
CF0993661-01	0.61	407
CF0992917-01	-0.3	407
CF0804754-02	2.42	407
CF0800742-02	1.21	407
CF0992925-01	0.61	407
CF0990481-01	1.21	407
CF0992933-01	0.91	407
CF0990489-01	2.42	407
CF0992941-01	0.61	407
CF0990497-01	1.21	407
CF0992948-01	-0.61	407
CF0990504-01	-0.3	407
CF0916874-04	0	407
CF0800970-02	-0.3	407
CF0992963-01	0	407
CF0990517-01	-0.3	407
CF0992971-01	-0.3	407
CF0990525-01	-0.3	407
CF0992979-01	-0.61	407
CF0990532-01	8.47	407
CF0992986-01	0.61	407
CF0990540-01	-0.3	407
CF0992993-01	0.61	407
CF0992852-01	0.91	407
CF0993601-01	-0.3	407
CF0992859-01	-0.3	407
CF0993609-01	0.61	407
CF0992867-01	-0.91	407
CF0993617-01	2.12	407
CF0992874-01	1.51	407
CF0993625-01	0.3	407
CF0992881-01	-0.61	407
CF0804676-02	1.82	407
CF0992889-01	0.61	407
CF0993639-01	-0.61	407
CF0992897-01	0	407
CF0993646-01	3.63	407
CF0911870-04	0.91	407
CF0993654-01	0.91	407
CF0992910-01	0.3	407
CF0993662-01	-0.3	407
CF0992918-01	0	407
CF0993669-01	2.12	407
CF0990474-01	-2.12	407
CF0992926-01	0	407
CF0990482-01	0.3	407
CF0992934-01	0.3	407
CF0990490-01	5.45	407
CF0992942-01	0.91	407
CF0990498-01	0.91	407
CF0992949-01	-0.61	407
CF0990505-01	0	407
CF0992956-01	0.61	407
CF0990510-01	4.54	407
CF0992964-01	1.51	407
CF0990518-01	0.3	407
CF0992972-01	-0.91	407
CF0990526-01	0.61	407
CF0916642-04	0	407
CF0990533-01	0.91	407
CF0992987-01	-0.61	407
CF0990541-01	16.04	407
CF0992994-01	-1.51	407
CF0992853-01	0	407
CF0993602-01	0.61	407
CF0992860-01	1.21	407
CF0993610-01	0.61	407
CF0912034-04	0.61	407
CF0993618-01	0	407
CF0992875-01	0.61	407
CF0993626-01	-0.61	407
CF0992882-01	0	407
CF0993633-01	0	407
CF0992890-01	3.03	407
CF0993640-01	0.3	407
CF0992898-01	0	407
CF0993647-01	1.51	407
CF0907568-04	0.91	407
CF0993655-01	-0.61	407
CF0992911-01	2.42	407
CF0993663-01	0.91	407
CF0992919-01	-0.91	407
CF0993670-01	1.51	407
CF0990475-01	2.42	407
CF0992927-01	0	407
CF0990483-01	21.18	407
CF0992935-01	-0.3	407
CF0990491-01	-0.61	407
CF0917006-04	2.12	407
CF0990499-01	0.61	407
CF0992950-01	0	407
CF0990506-01	22.69	407
CF0992957-01	0.3	407
CF0990511-01	1.21	407
CF0992965-01	-0.61	407
CF0990519-01	0.91	407
CF0992973-01	-0.91	407
CF0990527-01	1.51	407
CF0992980-01	-0.91	407
CF0990534-01	1.82	407
CF0992988-01	-1.21	407
CF0990542-01	0.61	407
CF0992995-01	1.21	407
CF0992854-01	0.3	407
CF0993603-01	-0.91	407
CF0992861-01	0.61	407
CF0993611-01	0	407
CF0992868-01	0.91	407
CF0993619-01	0.61	407
CF0911642-03	0	407
CF0993627-01	1.51	407
CF0992883-01	0	407
CF0993634-01	1.21	407
CF0992891-01	1.21	407
CF0993641-01	0	407
CF0992899-01	-0.61	407
CF0993648-01	0.91	407
CF0992904-01	0.91	407
CF0993656-01	-0.3	407
CF0992912-01	0.3	407
CF0993664-01	0.91	407
CF0992920-01	-0.61	407
CF0993671-01	3.63	407
CF0990476-01	0.3	407
CF0992928-01	0.91	407
CF0990484-01	-0.91	407
CF0992936-01	1.21	407
CF0990492-01	3.33	407
CF0992943-01	0.3	407
CF0990500-01	1.21	407
CF0992951-01	0.3	407
CF0990507-01	-0.61	407
CF0992958-01	0	407
CF0990512-01	0.3	407
CF0992966-01	6.66	407
CF0990520-01	0.91	407
CF0992974-01	0.61	407
CF0990528-01	0.3	407
CF0992981-01	0.91	407
CF0990535-01	17.25	407
CF0992989-01	0.61	407
CF0990543-01	0.3	407
CF0992996-01	1.21	407
CF0992855-01	0	407
CF0993604-01	0.3	407
CF0992862-01	-0.91	407
CF0993612-01	1.21	407
CF0992869-01	1.21	407
CF0993620-01	-0.3	407
CF0992876-01	0	407
CF0993628-01	3.03	407
CF0992884-01	0.3	407
CF0804683-02	0	407
CF0992892-01	1.82	407
CF0993642-01	1.21	407
CF0992900-01	2.12	407
CF0993649-01	-0.91	407
CF0992905-01	0.91	407
CF0993657-01	0.91	407
CF0992913-01	0.91	407
CF0993665-01	0.91	407
CF0992921-01	2.12	407
CF0993672-01	2.12	407
CF0990477-01	0	407
CF0992929-01	-0.91	407
CF0990485-01	0.61	407
CF0992937-01	-0.61	407
CF0990493-01	0	407
CF0992944-01	1.21	407
CF0990501-01	0.91	407
CF0992952-01	-1.21	407
CF0990508-01	3.33	407
CF0992959-01	0.3	407
CF0990513-01	0	407
CF0992967-01	-1.21	407
CF0990521-01	0.3	407
CF0992975-01	0.61	407
CF0990529-01	0.61	407
CF0992982-01	-0.91	407
CF0990536-01	0.3	407
CF0913553-04	0.3	407
CF0990544-01	-1.82	407
CF0992997-01	1.51	407
CF0992856-01	0.3	407
CF0993605-01	0.61	407
CF0992863-01	1.51	407
CF0993613-01	-0.61	407
CF0992870-01	1.21	407
CF0993621-01	0.61	407
CF0992877-01	0.3	407
CF0993629-01	0.3	407
CF0992885-01	1.21	407
CF0993635-01	0	407
CF0992893-01	2.72	407
CF0993643-01	-0.3	407
CF0394321-08	-1.21	407
CF0993650-01	1.21	407
CF0992906-01	0.61	407
CF0993658-01	0.61	407
CF0992914-01	0.91	407
CF0993666-01	0	407
CF0992922-01	0	407
CF0993673-01	0.61	407
CF0777189-02	-0.8	407
CF0990614-01	-1.07	407
CF0990322-01	-0.53	407
CF0990622-01	0.27	407
CF0990330-01	-0.27	407
CF0990630-01	-0.27	407
CF0990338-01	-1.07	407
CF0990638-01	-0.53	407
CF0990346-01	-0.8	407
CF0990646-01	0	407
CF0990354-01	-1.07	407
CF0990654-01	-0.53	407
CF0990362-01	-1.07	407
CF0990662-01	-0.27	407
CF0990369-01	-0.53	407
CF0990670-01	0	407
CF0990377-01	-0.53	407
CF0990678-01	0.53	407
CF0990385-01	-0.53	407
CF0990685-01	-0.53	407
CF0797895-02	-0.53	407
CF0991128-01	-0.27	407
CF0990700-01	-0.53	407
CF0991136-01	0.53	407
CF0990705-01	0.27	407
CF0991143-01	1.07	407
CF0990713-01	-0.53	407
CF0991151-01	-1.34	407
CF0990721-01	0.8	407
CF0991159-01	1.34	407
CF0990729-01	0.8	407
CF0991166-01	-0.53	407
CF0990737-01	1.34	407
CF0991174-01	-0.53	407
CF0990745-01	-0.8	407
CF0991182-01	-0.8	407
CF0990753-01	2.4	407
CF0991190-01	0.27	407
CF0990761-01	0.8	407
CF0991198-01	0.8	407
CF0990315-01	-0.8	407
CF0990615-01	-0.8	407
CF0990323-01	-0.27	407
CF0990623-01	-1.07	407
CF0990331-01	-0.8	407
CF0990631-01	0.27	407
CF0990339-01	1.34	407
CF0990639-01	0.53	407
CF0990347-01	-0.8	407
CF0990647-01	0.27	407
CF0990355-01	-0.8	407
CF0990655-01	-0.27	407
CF0990363-01	-0.53	407
CF0990663-01	-1.34	407
CF0990370-01	-0.53	407
CF0990671-01	0	407
CF0990378-01	-0.27	407
CF0990679-01	-0.53	407
CF0990386-01	-0.8	407
CF0990686-01	0	407
CF0990693-01	-0.53	407
CF0991129-01	-0.27	407
CF0797963-02	-0.27	407
CF0991137-01	-2.14	407
CF0990706-01	-0.53	407
CF0991144-01	-0.53	407
CF0990714-01	-0.53	407
CF0991152-01	0.53	407
CF0990722-01	1.07	407
CF0991160-01	-0.53	407
CF0990730-01	2.14	407
CF0991167-01	1.07	407
CF0990738-01	0.27	407
CF0991175-01	-0.53	407
CF0990746-01	0.27	407
CF0991183-01	0.27	407
CF0990754-01	0.27	407
CF0991191-01	-1.34	407
CF0990762-01	0.53	407
CF0991199-01	0	407
CF0990316-01	0	407
CF0990616-01	0	407
CF0990324-01	-1.34	407
CF0990624-01	-0.53	407
CF0990332-01	-1.07	407
CF0990632-01	0.27	407
CF0990340-01	-1.34	407
CF0990640-01	-1.07	407
CF0990348-01	-1.07	407
CF0990648-01	0	407
CF0990356-01	-0.8	407
CF0990656-01	-0.53	407
CF0777374-02	-0.8	407
CF0990664-01	-0.27	407
CF0990371-01	0.53	407
CF0990672-01	-0.53	407
CF0990379-01	0.27	407
CF0990680-01	0	407
CF0990387-01	-0.8	407
CF0990687-01	0.27	407
CF0990694-01	7.74	407
CF0991130-01	-0.53	407
CF0990701-01	-0.27	407
CF0991138-01	-0.53	407
CF0990707-01	-1.34	407
CF0991145-01	-0.8	407
CF0990715-01	-1.34	407
CF0991153-01	2.67	407
CF0990723-01	0	407
CF0991161-01	-0.8	407
CF0990731-01	-1.34	407
CF0991168-01	-0.8	407
CF0990739-01	0	407
CF0991176-01	-1.34	407
CF0990747-01	-0.53	407
CF0991184-01	-0.8	407
CF0990755-01	-0.27	407
CF0991192-01	-0.27	407
CF0799404-02	0.8	407
CF0991200-01	0	407
CF0990317-01	-0.27	407
CF0990617-01	1.34	407
CF0990325-01	-0.53	407
CF0990625-01	-1.6	407
CF0990333-01	-0.53	407
CF0990633-01	-0.27	407
CF0990341-01	-2.4	407
CF0990641-01	-1.07	407
CF0990349-01	-0.27	407
CF0990649-01	1.07	407
CF0990357-01	-0.27	407
CF0990657-01	-0.8	407
CF0990364-01	-0.53	407
CF0990665-01	-0.53	407
CF0990372-01	-0.53	407
CF0990673-01	0	407
CF0990380-01	0	407
CF0990681-01	-1.07	407
CF0990388-01	-0.8	407
CF0990688-01	0	407
CF0990695-01	0	407
CF0991131-01	0.53	407
CF0990702-01	1.34	407
CF0991139-01	-1.34	407
CF0990708-01	0	407
CF0991146-01	-0.8	407
CF0990716-01	0.8	407
CF0991154-01	-0.8	407
CF0990724-01	-0.27	407
CF0774004-02	-0.8	407
CF0990732-01	0	407
CF0991169-01	0	407
CF0990740-01	0	407
CF0991177-01	0.8	407
CF0990748-01	2.4	407
CF0991185-01	-1.07	407
CF0990756-01	0	407
CF0991193-01	0.27	407
CF0990763-01	-0.8	407
CF0991201-01	0.27	407
CF0990318-01	-1.34	407
CF0990618-01	-0.53	407
CF0990326-01	-1.34	407
CF0990626-01	-0.53	407
CF0990334-01	0	407
CF0990634-01	-0.27	407
CF0990342-01	-1.6	407
CF0990642-01	-1.6	407
CF0990350-01	0	407
CF0990650-01	-1.07	407
CF0990358-01	0	407
CF0990658-01	-0.27	407
CF0990365-01	0.27	407
CF0990666-01	-0.8	407
CF0990373-01	-0.27	407
CF0990674-01	0.27	407
CF0990381-01	-0.8	407
CF0990682-01	-1.6	407
CF0990389-01	0	407
CF0990689-01	1.34	407
CF0990696-01	-0.27	407
CF0991132-01	-1.07	407
CF0990703-01	-0.53	407
CF0991140-01	0	407
CF0990709-01	1.07	407
CF0991147-01	-0.27	407
CF0990717-01	0.53	407
CF0991155-01	-0.27	407
CF0990725-01	-1.6	407
CF0991162-01	-0.53	407
CF0990733-01	0.27	407
CF0991170-01	-0.53	407
CF0990741-01	-1.34	407
CF0991178-01	0	407
CF0990749-01	0.53	407
CF0991186-01	-1.07	407
CF0990757-01	0.27	407
CF0991194-01	0.53	407
CF0990764-01	-0.27	407
CF0991202-01	1.34	407
CF0990319-01	-1.07	407
CF0990619-01	-0.27	407
CF0990327-01	0	407
CF0990627-01	-1.87	407
CF0990335-01	-1.07	407
CF0990635-01	5.61	407
CF0990343-01	-0.53	407
CF0990643-01	-0.53	407
CF0990351-01	-0.8	407
CF0990651-01	-0.8	407
CF0990359-01	0.27	407
CF0990659-01	-1.34	407
CF0990366-01	1.07	407
CF0990667-01	0.8	407
CF0990374-01	0.27	407
CF0990675-01	-0.53	407
CF0990382-01	-1.6	407
CF0990683-01	0.27	407
CF0990390-01	0.27	407
CF0990690-01	0.27	407
CF0990697-01	0	407
CF0991133-01	0	407
CF0797974-02	-0.8	407
CF0991141-01	0	407
CF0990710-01	0	407
CF0991148-01	-1.6	407
CF0990718-01	1.34	407
CF0991156-01	-0.8	407
CF0990726-01	0	407
CF0991163-01	-1.34	407
CF0990734-01	-0.27	407
CF0991171-01	0.53	407
CF0990742-01	-0.27	407
CF0991179-01	0	407
CF0990750-01	0.27	407
CF0991187-01	-1.07	407
CF0990758-01	0	407
CF0991195-01	-0.27	407
CF0990765-01	-1.34	407
CF0991203-01	0.53	407
CF0990320-01	-0.27	407
CF0990620-01	-1.07	407
CF0990328-01	-1.34	407
CF0990628-01	-0.27	407
CF0990336-01	0.8	407
CF0990636-01	-1.6	407
CF0990344-01	0.53	407
CF0990644-01	-0.27	407
CF0990352-01	-1.07	407
CF0990652-01	-0.8	407
CF0990360-01	-0.53	407
CF0990660-01	0.27	407
CF0990367-01	-0.8	407
CF0990668-01	1.07	407
CF0990375-01	-1.07	407
CF0990676-01	-0.27	407
CF0990383-01	-1.6	407
CF0804962-02	-0.27	407
CF0990391-01	-0.27	407
CF0990691-01	-0.27	407
CF0990698-01	0	407
CF0991134-01	-0.27	407
CF0797979-02	0.53	407
CF0991142-01	-1.6	407
CF0990711-01	-1.6	407
CF0991149-01	0.27	407
CF0990719-01	0.53	407
CF0991157-01	-1.34	407
CF0990727-01	-0.8	407
CF0991164-01	-0.27	407
CF0990735-01	0	407
CF0991172-01	-2.94	407
CF0990743-01	1.34	407
CF0991180-01	0	407
CF0990751-01	-0.53	407
CF0991188-01	-0.8	407
CF0990759-01	0.53	407
CF0991196-01	0	407
CF0799448-02	-0.8	407
CF0991204-01	1.07	407
CF0990321-01	-1.07	407
CF0990621-01	-1.6	407
CF0990329-01	-1.6	407
CF0990629-01	-0.8	407
CF0990337-01	3.2	407
CF0990637-01	-1.34	407
CF0990345-01	-0.27	407
CF0990645-01	-0.8	407
CF0990353-01	1.07	407
CF0990653-01	-0.8	407
CF0990361-01	0.8	407
CF0990661-01	-1.07	407
CF0990368-01	0.27	407
CF0990669-01	-1.6	407
CF0990376-01	0.27	407
CF0990677-01	0	407
CF0990384-01	0.53	407
CF0990684-01	-0.8	407
CF0990392-01	0.53	407
CF0990692-01	0	407
CF0990699-01	0.53	407
CF0991135-01	0.8	407
CF0990704-01	-0.8	407
CF0773091-02	0	407
CF0990712-01	0	407
CF0991150-01	0	407
CF0990720-01	-0.27	407
CF0991158-01	0	407
CF0990728-01	0.27	407
CF0991165-01	-0.53	407
CF0990736-01	1.07	407
CF0991173-01	0.53	407
CF0990744-01	0	407
CF0991181-01	-1.6	407
CF0990752-01	-0.8	407
CF0991189-01	-0.53	407
CF0990760-01	0.8	407
CF0991197-01	-0.27	407
CF0990766-01	-0.8	407
CF0991205-01	-0.27	407
CF0993366-01	0.27	407
CF0992560-01	-1.08	407
CF0993374-01	-0.27	407
CF0992566-01	0.27	407
CF0993382-01	-1.35	407
CF0992571-01	-1.08	407
CF0993390-01	-1.08	407
CF0992578-01	0	407
CF0993398-01	-0.27	407
CF0992586-01	-1.62	407
CF0993406-01	-0.81	407
CF0992593-01	0.27	407
CF0993413-01	-1.08	407
CF0992599-01	0.54	407
CF0993421-01	-0.81	407
CF0992605-01	0.81	407
CF0993429-01	-0.27	407
CF0992611-01	0.27	407
CF0993437-01	0.54	407
CF0992619-01	0.54	407
CF0992206-01	-1.35	407
CF0993073-01	-0.54	407
CF0992214-01	-0.81	407
CF0802064-02	0.27	407
CF0992222-01	0	407
CF0993084-01	0	407
CF0992230-01	0.54	407
CF0993092-01	0.81	407
CF0992238-01	-0.81	407
CF0993099-01	0.81	407
CF0992246-01	-0.81	407
CF0993106-01	0.54	407
CF0992254-01	-0.81	407
CF0805216-02	-1.35	407
CF0992262-01	-0.27	407
CF0993119-01	0.27	407
CF0992270-01	-1.35	407
CF0993126-01	16.17	407
CF0992278-01	0	407
CF0993134-01	0.27	407
CF0993367-01	9.97	407
CF0992561-01	-0.54	407
CF0993375-01	2.16	407
CF0992567-01	0.54	407
CF0993383-01	-0.81	407
CF0992572-01	-1.62	407
CF0993391-01	3.77	407
CF0992579-01	-1.08	407
CF0993399-01	-0.81	407
CF0992587-01	-0.27	407
CF0993407-01	-0.81	407
CF0992594-01	-0.27	407
CF0993414-01	0.54	407
CF0992600-01	0.27	407
CF0993422-01	0.27	407
CF0992606-01	-1.08	407
CF0993430-01	-1.35	407
CF0992612-01	2.16	407
CF0993438-01	-0.27	407
CF0992620-01	1.35	407
CF0992207-01	-0.81	407
CF0993074-01	-0.27	407
CF0992215-01	-1.08	407
CF0993080-01	2.7	407
CF0992223-01	-0.27	407
CF0993085-01	-1.08	407
CF0992231-01	-0.54	407
CF0993093-01	0.81	407
CF0992239-01	0.27	407
CF0805149-02	1.62	407
CF0992247-01	-0.27	407
CF0993107-01	0	407
CF0992255-01	1.35	407
CF0993113-01	0	407
CF0992263-01	0.27	407
CF0993120-01	-0.81	407
CF0992271-01	-0.54	407
CF0993127-01	-0.81	407
CF0992279-01	0.81	407
CF0993135-01	0.81	407
CF0993368-01	0.54	407
CF0992562-01	5.12	407
CF0993376-01	-0.81	407
CF0126647-02	-0.81	407
CF0993384-01	1.08	407
CF0992573-01	-0.27	407
CF0993392-01	0	407
CF0992580-01	-0.81	407
CF0993400-01	0.27	407
CF0992588-01	-1.08	407
CF0802580-02	0.54	407
CF0992595-01	-0.81	407
CF0993415-01	-0.27	407
CF0992601-01	3.23	407
CF0993423-01	0.27	407
CF0992607-01	-0.54	407
CF0993431-01	-0.54	407
CF0992613-01	3.77	407
CF0993439-01	0	407
CF0992621-01	1.08	407
CF0992208-01	-0.27	407
CF0993075-01	-0.27	407
CF0992216-01	-0.54	407
CF0802066-02	-0.81	407
CF0992224-01	0.54	407
CF0993086-01	-1.35	407
CF0992232-01	-0.81	407
CF0993094-01	-0.54	407
CF0992240-01	-0.27	407
CF0993100-01	-0.54	407
CF0992248-01	0.81	407
CF0993108-01	0.54	407
CF0992256-01	0.27	407
CF0993114-01	0	407
CF0992264-01	1.08	407
CF0993121-01	0.54	407
CF0992272-01	-0.27	407
CF0993128-01	0.27	407
CF0992280-01	1.08	407
CF0993136-01	0	407
CF0993369-01	0.27	407
CF0992563-01	-0.81	407
CF0993377-01	0.27	407
CF0992568-01	-0.81	407
CF0993385-01	-0.27	407
CF0992574-01	-1.08	407
CF0993393-01	-1.08	407
CF0992581-01	-0.54	407
CF0993401-01	-1.08	407
CF0801557-02	0.54	407
CF0993408-01	0	407
CF0801611-02	0.27	407
CF0993416-01	0.27	407
CF0992602-01	0.27	407
CF0993424-01	-0.27	407
CF0992608-01	-1.35	407
CF0993432-01	-1.35	407
CF0992614-01	0.27	407
CF0993440-01	0.54	407
CF0801953-02	1.35	407
CF0992209-01	0.27	407
CF0802046-02	-0.54	407
CF0992217-01	1.89	407
CF0802072-02	-0.27	407
CF0992225-01	1.62	407
CF0993087-01	0.54	407
CF0992233-01	0.54	407
CF0993095-01	-0.27	407
CF0992241-01	-0.27	407
CF0993101-01	-0.81	407
CF0992249-01	-0.27	407
CF0805185-02	-0.27	407
CF0992257-01	-0.54	407
CF0993115-01	-1.08	407
CF0992265-01	0.27	407
CF0993122-01	-0.81	407
CF0992273-01	0	407
CF0993129-01	0	407
CF0992281-01	0.27	407
CF0805357-02	0.81	407
CF0993370-01	-0.27	407
CF0992564-01	-0.27	407
CF0993378-01	-0.81	407
CF0992569-01	0	407
CF0993386-01	-0.54	407
CF0299538-02	0	407
CF0993394-01	-1.35	407
CF0992582-01	-0.27	407
CF0993402-01	20.49	407
CF0992589-01	0.81	407
CF0993409-01	-0.54	407
CF0992596-01	0.27	407
CF0993417-01	-1.35	407
CF0992603-01	0.27	407
CF0993425-01	0	407
CF0801745-02	1.08	407
CF0993433-01	-1.89	407
CF0992615-01	0.27	407
CF0993441-01	0.27	407
CF0801957-02	0.27	407
CF0992210-01	0.54	407
CF0993076-01	-0.27	407
CF0992218-01	-0.81	407
CF0993081-01	0.81	407
CF0992226-01	-1.08	407
CF0993088-01	-1.08	407
CF0992234-01	-1.08	407
CF0993096-01	-0.54	407
CF0992242-01	-1.08	407
CF0993102-01	-1.35	407
CF0992250-01	0.54	407
CF0993109-01	0.27	407
CF0992258-01	-0.81	407
CF0993116-01	-0.27	407
CF0992266-01	-0.27	407
CF0993123-01	26.42	407
CF0992274-01	-1.08	407
CF0993130-01	-0.81	407
CF0992282-01	1.89	407
CF0993137-01	-0.54	407
CF0993371-01	-0.54	407
CF0797181-02	-1.08	407
CF0993379-01	-0.81	407
CF0800500-02	0.54	407
CF0993387-01	-0.54	407
CF0992575-01	-0.81	407
CF0993395-01	-1.08	407
CF0992583-01	-1.35	407
CF0993403-01	-0.81	407
CF0992590-01	-2.43	407
CF0993410-01	1.08	407
CF0992597-01	0.27	407
CF0993418-01	-0.27	407
CF0801666-02	4.31	407
CF0993426-01	0.27	407
CF0992609-01	0.81	407
CF0993434-01	-0.54	407
CF0992616-01	2.16	407
CF0993442-01	1.08	407
CF0992622-01	0.81	407
CF0992211-01	-1.89	407
CF0993077-01	-0.27	407
CF0992219-01	0.27	407
CF0993082-01	-0.27	407
CF0992227-01	0.81	407
CF0993089-01	0	407
CF0992235-01	0	407
CF0993097-01	-1.08	407
CF0992243-01	0.27	407
CF0993103-01	-2.16	407
CF0992251-01	0	407
CF0993110-01	-0.54	407
CF0992259-01	-0.27	407
CF0993117-01	1.62	407
CF0992267-01	0.27	407
CF0805285-02	0.54	407
CF0992275-01	-0.54	407
CF0993131-01	0.81	407
CF0992283-01	-0.54	407
CF0993138-01	0.81	407
CF0993372-01	0.27	407
CF0797185-02	0.81	407
CF0993380-01	-0.81	407
CF0992570-01	-0.27	407
CF0993388-01	2.43	407
CF0992576-01	-1.35	407
CF0993396-01	-0.27	407
CF0992584-01	-0.27	407
CF0993404-01	-1.08	407
CF0992591-01	1.08	407
CF0993411-01	0	407
CF0801638-02	3.77	407
CF0993419-01	0	407
CF0992604-01	-1.35	407
CF0993427-01	2.43	407
CF0801810-02	-0.27	407
CF0993435-01	-0.81	407
CF0992617-01	0	407
CF0993443-01	-0.27	407
CF0992623-01	0	407
CF0992212-01	-0.27	407
CF0993078-01	-0.27	407
CF0992220-01	-0.81	407
CF0802153-02	0	407
CF0992228-01	0	407
CF0993090-01	-0.81	407
CF0992236-01	-0.27	407
CF0805078-02	-1.08	407
CF0992244-01	-0.27	407
CF0993104-01	-1.08	407
CF0992252-01	0.54	407
CF0993111-01	1.89	407
CF0992260-01	-0.27	407
CF0805219-02	1.89	407
CF0992268-01	-0.81	407
CF0993124-01	-0.54	407
CF0992276-01	1.08	407
CF0993132-01	0	407
CF0992284-01	1.08	407
CF0993139-01	0	407
CF0993373-01	4.85	407
CF0992565-01	-1.35	407
CF0993381-01	-0.54	407
CF0800514-02	-0.27	407
CF0993389-01	-1.35	407
CF0992577-01	-0.54	407
CF0993397-01	0.27	407
CF0992585-01	-0.27	407
CF0993405-01	-0.27	407
CF0992592-01	0	407
CF0993412-01	-0.54	407
CF0992598-01	-0.81	407
CF0993420-01	-0.27	407
CF0801668-02	0	407
CF0993428-01	0	407
CF0992610-01	1.08	407
CF0993436-01	0.27	407
CF0992618-01	-2.16	407
CF0993444-01	0	407
CF0992624-01	2.43	407
CF0992213-01	0.27	407
CF0993079-01	-0.81	407
CF0992221-01	-1.08	407
CF0993083-01	0	407
CF0992229-01	1.08	407
CF0993091-01	-1.08	407
CF0992237-01	-0.54	407
CF0993098-01	0.27	407
CF0992245-01	-0.27	407
CF0993105-01	0.27	407
CF0992253-01	12.67	407
CF0993112-01	0	407
CF0992261-01	0.54	407
CF0993118-01	0.27	407
CF0992269-01	0	407
CF0993125-01	0.81	407
CF0992277-01	-0.54	407
CF0993133-01	-0.27	407
CF0992285-01	-0.27	407
CF0993140-01	0.81	407
CF0989349-01	-0.82	407
CF0770342-02	-0.27	407
CF0989357-01	-0.82	407
CF0989278-01	1.1	407
CF0989365-01	0.27	407
CF0989286-01	0.55	407
CF0989373-01	-1.1	407
CF0989294-01	-1.1	407
CF0989381-01	-0.55	407
CF0989302-01	0	407
CF0989388-01	-0.55	407
CF0989310-01	0	407
CF0771728-02	0.82	407
CF0989318-01	-0.82	407
CF0989402-01	0.55	407
CF0989326-01	0.27	407
CF0771854-02	1.1	407
CF0989333-01	1.1	407
CF0989416-01	0	407
CF0989341-01	1.37	407
CF0794117-02	0	407
CF0989869-01	-0.55	407
CF0990181-01	0.55	407
CF0989876-01	0.27	407
CF0794235-02	-1.1	407
CF0989884-01	0.55	407
CF0990196-01	0.82	407
CF0989890-01	0.55	407
CF0990204-01	-0.82	407
CF0989898-01	-0.27	407
CF0638202-05	0	407
CF0989905-01	3.02	407
CF0990215-01	0.27	407
CF0989913-01	-0.55	407
CF0990223-01	-0.82	407
CF0989921-01	0	407
CF0804970-02	-0.27	407
CF0989929-01	0.82	407
CF0990238-01	1.1	407
CF0989936-01	1.92	407
CF0989350-01	-0.82	407
CF0989272-01	-0.55	407
CF0989358-01	-0.27	407
CF0989279-01	0	407
CF0989366-01	-0.82	407
CF0989287-01	-0.27	407
CF0989374-01	-0.27	407
CF0989295-01	1.65	407
CF0989382-01	0.55	407
CF0989303-01	1.37	407
CF0989389-01	-0.55	407
CF0989311-01	-0.82	407
CF0989396-01	-0.27	407
CF0989319-01	0.27	407
CF0989403-01	-1.65	407
CF0989327-01	-0.55	407
CF0989409-01	-0.27	407
CF0989334-01	1.92	407
CF0989417-01	-0.82	407
CF0989342-01	1.65	407
CF0990175-01	1.37	407
CF0989870-01	-0.82	407
CF0990182-01	1.37	407
CF0989877-01	6.86	407
CF0990189-01	0.27	407
CF0989885-01	1.37	407
CF0990197-01	0	407
CF0989891-01	-0.55	407
CF0796152-02	-0.82	407
CF0989899-01	-1.1	407
CF0053185-06	0.55	407
CF0989906-01	1.37	407
CF0990216-01	0.82	407
CF0989914-01	-1.1	407
CF0990224-01	0	407
CF0989922-01	-1.1	407
CF0990231-01	0	407
CF0989930-01	3.02	407
[truncated: 779,570+ more rows]

## Sheet: Fig 1c
Figure 1c
log[M]	% Activity 1	% Activity 2
-4.05	778.86	709.34
-4.35	769.12	704.8
-4.65	598.35	543.86
-4.95	530.33	499.58
-5.25	384.01	344.87
-5.55	23.71	42.85
-5.85	1.47	1.26
-6.15	1.1	0.25
-6.46	1.1	0.42

## Sheet: Fig 1d
Figure 1d	NanoLuc RT Assays
W134X RT/NMD #14 FRT,						Cell Density: 2.8*10^5 cells/mL, .1mL/well
Treatment Time: 24H, SRI CFF 10K Set1 #1,40, Set 9 #33				Date: 8/23/17
Treatment	Concentration	RLU/UG				AVE	SD	SD/AVE*100	FOLD
DMSO	0.003	595.056	295.541	1446.55	357.74	416.112	158.059	37.9848	1
SRI CFF Set 1 #1	1.9 µM	567.895	582.699	493.57	623.537	566.925	54.2699	9.57268	1.36243
SRI-37240	3.8 µM	634.149	733.646	750.834	906.364	756.248	112.521	14.8789	1.81741
	7.5 µM	2288.05	1588.3	1835.91	4987.23	1904.08	354.82	18.6347	4.57589
	15 µM	108110	75706.9	64396.9	119994	92052	26271.6	28.54	221.219
	30 µM	308337	403493	344862	560241	352231	48003.6	13.6285	846.48
W134X RT/NMD #14 FRT,						Cell Density: 2.8*10^5 cells/mL, .1mL/well
Treatment Time: 24H, SRI CFF 10K Set1 #1,40, Set 9 #33				plus G418 100 ug/mL, Date:08/23/17
Treatment	Concentration	RLU/UG				AVE	SD	SD/AVE*100	FOLD
G418	100 ug/mL	2527.54	2554.91	2313.1	2924.59	2580.03	253.875	9.83997
SRI CFF Set 1 #1	1.9 µM	65686.8	6124.18	67005.2	36467.7	56386.6	17262.8	30.6151
SRI-37240	3.8 µM	44743.8	71733.8	47030.4	11277.8	54502.7	14966.3	27.4598
plus G418 100 ug/mL	7.5 µM	148647	72538.3	103158	110127	108618	31284.6	28.8025
	15 µM	179034	157168	205223	243361	196197	37075	18.8969
	30 µM	412182	517222	618291	1.05644e+06	515899	103061	19.977
The numbers in red font are considered as outliers and were eliminated from the final Average and SD caculation.
Any individual NanoLuc RUL reading will be eliminated from Average and SD calculation if this it makes SD/Ave*100 >25%.

## Sheet: Fig 2a
Figure 2a	ΔConductance (mS/cm2)
Concentrations (µM)				- G418					+ G418 (100μg/ml)
	1			0.04	0.03	0.04			0.32	0.25	0.27
	3			0.13	0.14	0.13			0.27	0.26	0.28
	10			0.42	0.41	0.39			0.96	1.03	0.93
	30			0.62	0.62	0.66			2.37	3	3.08

## Sheet: Fig 2b
Figure 2b	ΔConductance (mS/cm2)
		Time (min)		Vehicle			G418			SRI-37240			G418+ SRI-37240
		1.9		0.3	0.36		0.33	0.38		0.66	0.57		0.96	0.69
		5.23		0.29	0.34		0.32	0.37		0.64	0.55		0.95	0.69
		8.57		0.28	0.33		0.32	0.36		0.64	0.57		0.95	0.69
		11.9		0.27	0.32		0.31	0.35		0.64	0.56		0.96	0.7
		15.07		0.27	0.31		0.31	0.35		0.64	0.56		0.96	0.7
		18.23		0.26	0.3		0.3	0.34		0.63	0.56		0.96	0.71
		21.57		0.26	0.3		0.3	0.34		0.64	0.56		0.97	0.71
		24.9		0.26	0.29		0.55	0.58		0.64	0.56		0.98	0.72
		30.72		0.27	0.3		0.58	0.62		0.98	0.86		3.53	3.24
		33.92		0.29	0.33		0.59	0.62		1.01	0.89		3.64	3.3
		37.25		0.29	0.33		0.58	0.61		1	0.89		3.6	3.26
		40.58		0.29	0.33		0.58	0.61		1	0.88		3.62	3.25
		43.88		0.29	0.33		0.58	0.61		1	0.89		3.64	3.27
		47.05		0.29	0.33		0.58	0.61		1	0.89		3.66	3.28
		50.22		0.29	0.33		0.58	0.61		1	0.89		3.7	3.3
		53.38		0.29	0.34		0.57	0.6		1	0.89		3.73	3.33
		59.12		0.28	0.33		0.62	0.65		1	0.87		3.76	3.36
		62.53		0.29	0.34		0.62	0.65		1.05	0.92		4.15	3.64
		65.95		0.3	0.35		0.63	0.66		1.05	0.92		4.1	3.58
		69.17		0.3	0.35		0.63	0.66		1.05	0.91		4.1	3.57
		72.33		0.31	0.36		0.63	0.66		1.05	0.91		4.1	3.57
		75.5		0.31	0.36		0.64	0.67		1.05	0.91		4.12	3.58
		78.77		0.31	0.37		0.64	0.67		1.05	0.91		4.13	3.58
		82.18		0.32	0.37		0.61	0.63		1.04	0.91		4.13	3.6
		88.07		0.31	0.36		0.62	0.64		0.78	0.64		2.06	1.82
		91.33		0.31	0.36		0.61	0.64		0.74	0.62		1.86	1.63
		94.75		0.31	0.37		0.61	0.64		0.73	0.61		1.78	1.56
		98.17		0.31	0.37		0.61	0.63		0.72	0.6		1.75	1.55
		101.48		0.29	0.35		0.54	0.55		0.7	0.58		1.72	1.54
		105.02		0.29	0.35		0.5	0.51		0.7	0.59		1.76	1.57
		108.43		0.3	0.35		0.49	0.49		0.71	0.6		1.78	1.58

## Sheet: Fig 2c
Figure 2c	ΔConductance (mS/cm2)
		FSK			VX-770			INH
	VEH	0.03	0.04	0.01	0.01	0.01	0	-0.01	-0.01	0
	G418	0.29	0.25	0.24	0.07	0.01	0.03	-0.28	-0.18	0
	37240	0.37	0.33		0.05	0.02		-0.31	-0.3
	G418+240	2.66	2.58		0.37	0.25		-2.28	-1.97

## Sheet: Fic 2d
Figure 2d	anti-CFTR

## Sheet: Fig 2e
Figure 2e	CFTR Band C relative to ⍺-tubulin
		Vehicle	G418	SRI-37240	SRI-37240+G418
		0.0157138	0.159656	0.0364249	0.593943
		0.369182	0.700953	0.437203	1.90981
		0.050012	0.907581	1.14347	1.97247

## Sheet: Fig 2f
Figure 2f	CFTR mRNA relative to Gapdh
		Vehicle	1.04267	0.998262	0.95907
		G418	1.39247	1.47998	1.43917
		SRI-37240	1.38478	1.49039	1.5017
		SRI-37240+G418	1.76324	1.92637	2.01192

## Sheet: Fig 3
Figure 3c
#transcript	gene_name	chrom	sampname	RRTS		Data availability: Raw sequencing data and count tables for each sample were deposited in the Gene Expression Omnibus database (GSE144140).
ENST00000222803.9	FKBP14	chr7	1_dmso	0.0179464
ENST00000216962.9	PYGB	chr20	1_dmso	0.0116279		Code availability: Analysis of ribosome profiling data was performed using custom Python 2.7 scripts available at https://github.com/jrw24/SRI37240.
ENST00000381352.7	RASSF8	chr12	1_dmso	0
ENST00000561312.5	MESD	chr15	1_dmso	0.00708177
ENST00000025301.4	AKAP11	chr13	1_dmso	0
ENST00000599962.1	H2BFS	chr21	1_dmso	0
ENST00000438911.6	CYHR1	chr8	1_dmso	0
ENST00000614428.4	ACACA	chr17	1_dmso	0
ENST00000322954.11	UACA	chr15	1_dmso	0
ENST00000371698.3	EGFL7	chr9	1_dmso	0.0245199
ENST00000403263.6	INO80D	chr2	1_dmso	0
ENST00000397666.6	METTL26	chr16	1_dmso	0.00435657
ENST00000525680.5	TP53I11	chr11	1_dmso	0
ENST00000474627.8	ATPAF2	chr17	1_dmso	0
ENST00000335263.9	WDR20	chr14	1_dmso	0.0613879
ENST00000484457.5	FBXL2	chr3	1_dmso	0
ENST00000619929.5	PLCD3	chr17	1_dmso	0
ENST00000371937.8	ATPAF1	chr1	1_dmso	0
ENST00000288532.11	COQ5	chr12	1_dmso	0.0691536
ENST00000373079.3	NAP1L3	chrX	1_dmso	0.0601796
ENST00000389629.8	RTF1	chr15	1_dmso	0
ENST00000263093.7	SLC27A5	chr19	1_dmso	0
ENST00000305784.7	DTYMK	chr2	1_dmso	0.0563782
ENST00000426362.6	TXNL4B	chr16	1_dmso	0
ENST00000307767.13	TVP23B	chr17	1_dmso	0.0158472
ENST00000421999.8	CMSS1	chr3	1_dmso	0
ENST00000336498.7	ARHGAP10	chr4	1_dmso	0.0558374
ENST00000251089.6	ANGEL1	chr14	1_dmso	0
ENST00000265000.9	GALNT7	chr4	1_dmso	0.0340419
ENST00000320152.11	PRTFDC1	chr10	1_dmso	0
ENST00000371703.7	RPP30	chr10	1_dmso	0.00510093
ENST00000302764.9	NUDCD2	chr5	1_dmso	0.0713741
ENST00000359644.7	ATP2C1	chr3	1_dmso	0
ENST00000355841.7	PDLIM7	chr5	1_dmso	0
ENST00000367888.8	MGST3	chr1	1_dmso	0
ENST00000241600.10	MRPS2	chr9	1_dmso	0.018656
ENST00000376834.8	CARNMT1	chr9	1_dmso	0.0254059
ENST00000596362.1	CALM3	chr19	1_dmso	0.00332407
ENST00000369851.6	GNAI3	chr1	1_dmso	0.0172276
ENST00000434353.6	CXorf40A	chrX	1_dmso	0
ENST00000374987.4	APEX2	chrX	1_dmso	0
ENST00000357495.4	HNRNPA1L2	chr13	1_dmso	0
ENST00000318158.11	GRHPR	chr9	1_dmso	0
ENST00000614681.1	INSIG2	chr2	1_dmso	0.0372397
ENST00000328434.8	COA3	chr17	1_dmso	0.00875228
ENST00000225983.10	HDAC5	chr17	1_dmso	0
ENST00000313552.10	ING5	chr2	1_dmso	0
ENST00000558966.5	CTDSPL2	chr15	1_dmso	0
ENST00000285930.9	AKR1B1	chr7	1_dmso	0.0226573
ENST00000321407.3	GCC1	chr7	1_dmso	0
ENST00000413459.7	AMDHD2	chr16	1_dmso	0
ENST00000367287.5	TIMM17A	chr1	1_dmso	0.00837689
ENST00000261366.10	LMNB1	chr5	1_dmso	0.0457346
ENST00000628904.2	PKP4	chr2	1_dmso	0
ENST00000262613.10	SLC9A3R1	chr17	1_dmso	0.00907668
ENST00000354429.6	ELP5	chr17	1_dmso	0
ENST00000575403.5	B9D1	chr17	1_dmso	0.0254174
ENST00000503569.5	WFS1	chr4	1_dmso	0
ENST00000304430.9	NUDT6	chr4	1_dmso	0
ENST00000485511.6	PPP2R5D	chr6	1_dmso	0.0499271
ENST00000480567.5	SSR2	chr1	1_dmso	0.00712946
ENST00000393860.7	RAB5C	chr17	1_dmso	0.00461046
ENST00000256441.5	MRPS36	chr5	1_dmso	0.0251572
ENST00000380258.6	PCLAF	chr15	1_dmso	0.00624007
ENST00000392876.8	NT5DC3	chr12	1_dmso	0.114225
ENST00000232888.7	RRP9	chr3	1_dmso	0.0309393
ENST00000428879.5	MMADHC	chr2	1_dmso	0.00997889
ENST00000314128.9	STAT2	chr12	1_dmso	0
ENST00000396825.4	FITM2	chr20	1_dmso	0
ENST00000606937.5	C5orf63	chr5	1_dmso	0
ENST00000265038.9	ERCC8	chr5	1_dmso	0
ENST00000371317.10	MCTS1	chrX	1_dmso	0.0408761
ENST00000456936.4	TMED7	chr5	1_dmso	0
ENST00000322810.8	PLEC	chr8	1_dmso	0
ENST00000374198.4	PRPF4	chr9	1_dmso	0.0294095
ENST00000396056.7	ZNF35	chr3	1_dmso	0
ENST00000219479.7	NME4	chr16	1_dmso	0.00718694
ENST00000193322.8	OSTM1	chr6	1_dmso	0.0686053
ENST00000221856.11	FSD1	chr19	1_dmso	0
ENST00000631589.1	MLLT10	chr10	1_dmso	0
ENST00000373449.6	AK2	chr1	1_dmso	0.0274634
ENST00000646620.1	HDDC3	chr15	1_dmso	0.0178779
ENST00000543824.5	PHC1	chr12	1_dmso	0
ENST00000264156.3	MCM6	chr2	1_dmso	0
ENST00000522232.2	PPP1R2B	chr5	1_dmso	0
ENST00000281950.8	GEMIN6	chr2	1_dmso	0.0274613
ENST00000270221.11	EMP3	chr19	1_dmso	0
ENST00000212015.11	SIRT1	chr10	1_dmso	0.0312438
ENST00000317506.8	RANBP10	chr16	1_dmso	0
ENST00000261700.8	RTRAF	chr14	1_dmso	0.00452962
ENST00000249636.10	PIAS1	chr15	1_dmso	0.013036
ENST00000263150.8	WDR37	chr10	1_dmso	0
ENST00000335255.10	FOXK2	chr17	1_dmso	0
ENST00000372836.4	CNPY3	chr6	1_dmso	0
ENST00000308521.10	APOBEC3F	chr22	1_dmso	0
ENST00000313143.9	DVL3	chr3	1_dmso	0
ENST00000216489.8	ALKBH1	chr14	1_dmso	0.076731
ENST00000323468.10	KDELC2	chr11	1_dmso	0
ENST00000354371.7	COPS8	chr2	1_dmso	0.00897609
ENST00000564845.5	CHD9	chr16	1_dmso	0
ENST00000586895.5	UBL5	chr19	1_dmso	0.0190749
ENST00000620429.4	VPS11	chr11	1_dmso	0
ENST00000380243.9	CCDC85C	chr14	1_dmso	0
ENST00000496811.6	DHX36	chr3	1_dmso	0.325885
ENST00000308683.3	ZNF622	chr5	1_dmso	0
ENST00000378572.8	PRPF18	chr10	1_dmso	0.0904632
ENST00000300289.10	PDIA3	chr15	1_dmso	0.0598499
ENST00000337080.8	ZNF444	chr19	1_dmso	0.00581321
ENST00000342502.6	IKBIP	chr12	1_dmso	0.0583791
ENST00000353487.7	SPPL3	chr12	1_dmso	0
ENST00000645843.1	ABHD18	chr4	1_dmso	0.613514
ENST00000334690.11	TRAPPC11	chr4	1_dmso	0
ENST00000405260.5	PASK	chr2	1_dmso	0
ENST00000337975.6	KLHL25	chr15	1_dmso	0
ENST00000551736.5	IRAK4	chr12	1_dmso	0
ENST00000361891.9	ILF2	chr1	1_dmso	0.00721533
ENST00000251108.10	CDADC1	chr13	1_dmso	0
ENST00000504548.3	TIGD5	chr8	1_dmso	0.014215
ENST00000589666.6	UNK	chr17	1_dmso	0
ENST00000372771.5	RLF	chr1	1_dmso	0
ENST00000482354.5	MOSPD2	chrX	1_dmso	0
ENST00000399218.8	GAREM1	chr18	1_dmso	0
ENST00000379485.1	KBTBD6	chr13	1_dmso	0.128086
ENST00000442287.6	POLG	chr15	1_dmso	0.023482
ENST00000378887.3	SDHAF1	chr19	1_dmso	0.0902062
ENST00000302190.9	SDC2	chr8	1_dmso	0
ENST00000397411.6	TSPAN4	chr11	1_dmso	0
ENST00000393114.7	CYREN	chr7	1_dmso	0.302126
ENST00000428984.6	UBE3A	chr15	1_dmso	0
ENST00000330062.7	IDH2	chr15	1_dmso	0
ENST00000356853.9	NHEJ1	chr2	1_dmso	0
ENST00000369902.7	SUFU	chr10	1_dmso	0.0147995
ENST00000357122.8	SPAG9	chr17	1_dmso	0
ENST00000266039.7	CACNA2D2	chr3	1_dmso	0.114508
ENST00000375442.8	TSPYL2	chrX	1_dmso	0
ENST00000407249.7	CDK11B	chr1	1_dmso	0.058399
ENST00000370398.5	KCNQ5	chr6	1_dmso	0
ENST00000269260.7	ARRB2	chr17	1_dmso	0
ENST00000279907.12	UHRF1BP1L	chr12	1_dmso	0
ENST00000341653.6	MAX	chr14	1_dmso	0
ENST00000398073.7	CTDSP2	chr12	1_dmso	0.0956745
ENST00000395284.7	CDK1	chr10	1_dmso	0.0154589
ENST00000280020.10	KIAA1328	chr18	1_dmso	0
ENST00000370630.6	CTBS	chr1	1_dmso	0
ENST00000555761.5	SNW1	chr14	1_dmso	0
ENST00000406438.5	SMCR8	chr17	1_dmso	0
ENST00000333602.12	TNK2	chr3	1_dmso	0
ENST00000258975.7	TACO1	chr17	1_dmso	0
ENST00000535621.6	PDXDC1	chr16	1_dmso	0.0305956
ENST00000219302.7	NME3	chr16	1_dmso	0.0317492
ENST00000406652.5	MTA3	chr2	1_dmso	0
ENST00000298289.6	RPL36AL	chr14	1_dmso	0.0202429
ENST00000450142.7	PPP1R12A	chr12	1_dmso	0.00835176
ENST00000358697.5	ZXDA	chrX	1_dmso	0
ENST00000222122.9	DBP	chr19	1_dmso	0
ENST00000262306.11	ELOB	chr16	1_dmso	0
ENST00000617859.4	IKZF5	chr10	1_dmso	0.0273927
ENST00000320776.4	BLOC1S4	chr4	1_dmso	0.120871
ENST00000405938.5	TFIP11	chr22	1_dmso	0.166315
ENST00000268182.10	IQGAP1	chr15	1_dmso	0
ENST00000376945.3	SOX21	chr13	1_dmso	0.40112
ENST00000260753.8	KIF20B	chr10	1_dmso	0
ENST00000357460.6	HOMEZ	chr14	1_dmso	0
ENST00000376300.7	CCDC93	chr2	1_dmso	0
ENST00000309733.6	FAM241A	chr4	1_dmso	0.464762
ENST00000251810.7	RRM2B	chr8	1_dmso	0
ENST00000396813.5	DHRS1	chr14	1_dmso	0
ENST00000243189.12	RSRP1	chr1	1_dmso	0
ENST00000272418.7	MRPS5	chr2	1_dmso	0.00974523
ENST00000298355.7	TRIM9	chr14	1_dmso	0
ENST00000408912.7	ARMC5	chr16	1_dmso	0
ENST00000372466.8	NUP62CL	chrX	1_dmso	0.477426
ENST00000239144.4	HOXB8	chr17	1_dmso	0
ENST00000262093.10	FECH	chr18	1_dmso	0.0688333
ENST00000345317.7	SKAP2	chr7	1_dmso	0.0130807
ENST00000229758.8	FBXO5	chr6	1_dmso	0.0399269
ENST00000355765.10	PRPF39	chr14	1_dmso	0.0636561
ENST00000369983.3	GBF1	chr10	1_dmso	0
ENST00000568956.1	ZNF865	chr19	1_dmso	0
ENST00000372153.5	DDX31	chr9	1_dmso	0.158004
ENST00000391860.7	PGBD5	chr1	1_dmso	0
ENST00000280571.9	RILPL2	chr12	1_dmso	0
ENST00000338891.11	FAM184A	chr6	1_dmso	0
ENST00000265316.9	ABCB6	chr2	1_dmso	0.332534
ENST00000550804.6	CALCOCO1	chr12	1_dmso	0
ENST00000406855.7	DERL3	chr22	1_dmso	0
ENST00000393240.7	SYT1	chr12	1_dmso	0
ENST00000472174.7	ATP6V0B	chr1	1_dmso	0.0188918
ENST00000393437.7	LONRF2	chr2	1_dmso	0
ENST00000397203.6	ERC1	chr12	1_dmso	0.172441
ENST00000361175.8	PAPSS2	chr10	1_dmso	0
ENST00000372458.8	ELOVL1	chr1	1_dmso	0
ENST00000371224.7	ALDH18A1	chr10	1_dmso	0.0117737
ENST00000645955.1	RNASEH2B	chr13	1_dmso	0
ENST00000360000.8	TCEAL8	chrX	1_dmso	0.0151902
ENST00000374403.4	KIF4A	chrX	1_dmso	0.0219638
ENST00000280871.9	SLC2A13	chr12	1_dmso	0
ENST00000377727.1	HIST1H4H	chr6	1_dmso	0.00775141
ENST00000534313.6	SIPA1	chr11	1_dmso	0
ENST00000590194.5	SLC25A39	chr17	1_dmso	0
ENST00000335183.11	CDKN3	chr14	1_dmso	0.0265615
ENST00000338791.11	IMPDH1	chr7	1_dmso	0.151531
ENST00000645929.1	CHD8	chr14	1_dmso	0.0531367
ENST00000359238.6	SNX11	chr17	1_dmso	0.018424
ENST00000611250.4	JADE3	chrX	1_dmso	0
ENST00000510878.1	AGTRAP	chr1	1_dmso	0.0045372
ENST00000573759.1	MIS12	chr17	1_dmso	0
ENST00000255882.10	PI4KA	chr22	1_dmso	0
ENST00000613397.4	BIRC2	chr11	1_dmso	0
ENST00000274140.10	2021-03-06	chr5	1_dmso	0.0494991
ENST00000573584.6	NUP88	chr17	1_dmso	0
ENST00000271526.9	PRCC	chr1	1_dmso	0
ENST00000328194.8	DENND5A	chr11	1_dmso	0
ENST00000309558.8	SUSD5	chr3	1_dmso	0
ENST00000332624.8	TRAK2	chr2	1_dmso	0
ENST00000584773.5	SRSF1	chr17	1_dmso	0.00996555
ENST00000344517.5	ABCB10	chr1	1_dmso	0.11461
ENST00000301919.9	MSANTD4	chr11	1_dmso	0
ENST00000431561.7	ZNF200	chr16	1_dmso	0
ENST00000434041.6	ARL17B	chr17	1_dmso	0
ENST00000263805.8	ZNF106	chr15	1_dmso	0
ENST00000373116.6	MRPS15	chr1	1_dmso	0
ENST00000373218.5	EIF4EBP2	chr10	1_dmso	0
ENST00000643188.1	GSS	chr20	1_dmso	0
ENST00000372745.1	AP3M1	chr10	1_dmso	0.0271687
ENST00000370693.5	BAG2	chr6	1_dmso	0.079541
ENST00000322213.8	SMC1A	chrX	1_dmso	0.0064494
ENST00000414097.6	NDRG1	chr8	1_dmso	0.0410059
ENST00000484866.5	ZNF639	chr3	1_dmso	0
ENST00000295777.9	SERPINI1	chr3	1_dmso	0
ENST00000483273.2	UQCRHL	chr1	1_dmso	0.00261872
ENST00000379719.8	IPO7	chr11	1_dmso	0.0395096
ENST00000394249.8	PRC1	chr15	1_dmso	0.00838281
ENST00000256442.10	CCNB1	chr5	1_dmso	0.0110935
ENST00000586682.1	RAB8A	chr19	1_dmso	0.0157028
ENST00000423759.5	TAF1	chrX	1_dmso	0.370917
ENST00000617178.4	POLDIP3	chr22	1_dmso	0
ENST00000369878.9	CNNM2	chr10	1_dmso	0
ENST00000356511.6	PPIE	chr1	1_dmso	0
ENST00000400198.8	ARGLU1	chr13	1_dmso	0.0466858
ENST00000262370.12	MGRN1	chr16	1_dmso	0.011788
ENST00000380050.8	CDK14	chr7	1_dmso	0
ENST00000381844.8	YWHAQ	chr2	1_dmso	0.00357644
ENST00000301717.8	SPSB3	chr16	1_dmso	0.0184591
ENST00000219204.8	ARL2BP	chr16	1_dmso	0.0529412
ENST00000404914.8	ATG4B	chr2	1_dmso	0.0745717
ENST00000332496.10	SEMA4B	chr15	1_dmso	0
ENST00000314425.9	ZMYM3	chrX	1_dmso	0.0158919
ENST00000418331.7	PTPRJ	chr11	1_dmso	0
ENST00000614691.1	METTL7B	chr12	1_dmso	0
ENST00000506784.5	CDK18	chr1	1_dmso	1.46642
ENST00000355673.8	MBD6	chr12	1_dmso	0
ENST00000358365.7	RHOT1	chr17	1_dmso	0.153933
ENST00000309083.7	PTMS	chr12	1_dmso	0.0321091
ENST00000055077.8	RFC2	chr7	1_dmso	0.0183957
ENST00000373001.4	RRAGC	chr1	1_dmso	0
ENST00000369489.10	CD58	chr1	1_dmso	0
ENST00000354725.8	SND1	chr7	1_dmso	0.00183562
ENST00000508192.5	MARK2	chr11	1_dmso	0
ENST00000260118.7	GGH	chr8	1_dmso	0.023995
ENST00000651870.1	ZBTB14	chr18	1_dmso	0
ENST00000265433.7	NBN	chr8	1_dmso	0.265971
ENST00000397117.5	SEC13	chr3	1_dmso	0.0168038
ENST00000561421.5	FAH	chr15	1_dmso	0.0431162
ENST00000159087.7	ANO8	chr19	1_dmso	0
ENST00000436949.5	SEMA3A	chr7	1_dmso	0
ENST00000380752.10	SLC7A1	chr13	1_dmso	0.175866
ENST00000267202.7	VPS37B	chr12	1_dmso	0
ENST00000341142.7	GMPPA	chr2	1_dmso	0.00542939
ENST00000262288.7	SCPEP1	chr17	1_dmso	0
ENST00000369893.10	SFXN2	chr10	1_dmso	0.115112
ENST00000261733.7	ALDH2	chr12	1_dmso	0.0301069
ENST00000505036.5	NDUFC1	chr4	1_dmso	0.0794618
ENST00000569748.5	AP1G1	chr16	1_dmso	0.04
ENST00000305536.11	RBMX2	chrX	1_dmso	0.0810811
ENST00000280800.5	PLBD2	chr12	1_dmso	0.0853563
ENST00000434634.6	WDR73	chr15	1_dmso	0
ENST00000379079.7	WT1	chr11	1_dmso	0.213139
ENST00000216452.9	PIGH	chr14	1_dmso	0.0798206
ENST00000440460.6	DIXDC1	chr11	1_dmso	0
ENST00000600449.8	TMEM185A	chrX	1_dmso	0
ENST00000409465.5	STAT1	chr2	1_dmso	0.0109235
ENST00000374259.7	FOXO4	chrX	1_dmso	0
ENST00000498907.3	CEBPA	chr19	1_dmso	0
ENST00000581312.6	OTUD7B	chr1	1_dmso	0
ENST00000376266.9	CCHCR1	chr6	1_dmso	0
ENST00000373664.7	RBL1	chr20	1_dmso	0.14567
ENST00000449193.6	SKIDA1	chr10	1_dmso	0
ENST00000308736.7	DHX37	chr12	1_dmso	0.0356521
ENST00000442039.3	C16orf91	chr16	1_dmso	0.0417737
ENST00000258729.8	IGF2BP3	chr7	1_dmso	0
ENST00000299927.4	ZNF592	chr15	1_dmso	0.0118308
ENST00000408995.5	FHL2	chr2	1_dmso	0
ENST00000310164.3	ZCCHC12	chrX	1_dmso	0
ENST00000358438.6	POLR2J2	chr7	1_dmso	0.0153146
ENST00000310496.9	RFNG	chr17	1_dmso	0
ENST00000361198.9	LDB1	chr10	1_dmso	0
ENST00000339077.10	KLHL7	chr7	1_dmso	0.0571996
ENST00000251303.10	SLX1A	chr16	1_dmso	0
ENST00000368468.4	MAN1A1	chr6	1_dmso	0.0227289
ENST00000225698.8	C1QBP	chr17	1_dmso	0.0173289
ENST00000210060.12	DHPS	chr19	1_dmso	0.0189226
ENST00000290649.10	AMFR	chr16	1_dmso	0
ENST00000376087.4	ANKRD26	chr10	1_dmso	0.243205
ENST00000310571.7	PAAF1	chr11	1_dmso	0.238303
ENST00000361684.8	TMEM184B	chr22	1_dmso	0
ENST00000618612.4	FKBP1A	chr20	1_dmso	0.00512619
ENST00000383794.7	CCDC174	chr3	1_dmso	0
ENST00000215659.13	MAPK12	chr22	1_dmso	0.0166263
ENST00000559107.5	TM2D3	chr15	1_dmso	0
ENST00000436587.6	C1GALT1	chr7	1_dmso	0
ENST00000602748.5	CUL1	chr7	1_dmso	0.023057
ENST00000349830.8	ARHGEF10	chr8	1_dmso	0
ENST00000262803.9	UPF1	chr19	1_dmso	0.0705433
ENST00000354190.10	PLEKHB1	chr11	1_dmso	0
ENST00000441493.7	MICAL3	chr22	1_dmso	0
ENST00000263346.13	TCF25	chr16	1_dmso	0.0377722
ENST00000649800.1	MKNK1	chr1	1_dmso	0
ENST00000263681.6	POLD3	chr11	1_dmso	0.0207773
ENST00000369592.1	SMNDC1	chr10	1_dmso	0.0141738
ENST00000613478.1	CISD3	chr17	1_dmso	0.1965
ENST00000424789.6	TANC2	chr17	1_dmso	0.49217
ENST00000225430.9	RPL19	chr17	1_dmso	0.00316262
ENST00000257910.8	TSPAN31	chr12	1_dmso	0
ENST00000302558.7	RGPD8	chr2	1_dmso	0
ENST00000519948.3	ATXN7L3B	chr12	1_dmso	0.00947712
ENST00000299237.2	ZNF319	chr16	1_dmso	0
ENST00000449934.7	MICA	chr6	1_dmso	0.0619707
ENST00000328459.11	TTC7B	chr14	1_dmso	0.0331081
ENST00000426216.6	ATP9B	chr18	1_dmso	0
ENST00000361432.3	FAM45A	chr10	1_dmso	0
ENST00000478753.4	SEPHS2	chr16	1_dmso	0.209239
ENST00000267430.10	FANCM	chr14	1_dmso	0.201463
ENST00000325722.8	KIAA0319L	chr1	1_dmso	0.0171472
ENST00000409218.5	MCFD2	chr2	1_dmso	0.0298191
ENST00000326446.9	ARL6IP6	chr2	1_dmso	0.0413265
ENST00000292841.9	ZNF585A	chr19	1_dmso	0
ENST00000224652.10	ATE1	chr10	1_dmso	0
ENST00000518235.5	MRNIP	chr5	1_dmso	0
ENST00000513140.5	APBB2	chr4	1_dmso	0
ENST00000323060.3	OPA3	chr19	1_dmso	0
ENST00000360321.7	C20orf96	chr20	1_dmso	0.231445
ENST00000374467.4	BAK1	chr6	1_dmso	0.166607
ENST00000285605.8	MARVELD1	chr10	1_dmso	0.0292534
ENST00000320285.9	AGPAT4	chr6	1_dmso	0.302347
ENST00000446558.5	RPL37A	chr2	1_dmso	7.52e-05
ENST00000223023.5	WASL	chr7	1_dmso	0.184169
ENST00000393010.6	PXYLP1	chr3	1_dmso	0
ENST00000415061.8	RDH13	chr19	1_dmso	0
ENST00000569453.5	DEF8	chr16	1_dmso	0.0308018
ENST00000369762.7	ATP6AP1	chrX	1_dmso	0.0131206
ENST00000302754.6	JUNB	chr19	1_dmso	0.0499185
ENST00000299957.11	CASC4	chr15	1_dmso	0
ENST00000511685.6	TENM3	chr4	1_dmso	0.0239094
ENST00000265643.4	GAL	chr11	1_dmso	0.0810243
ENST00000330188.13	TPM3	chr1	1_dmso	0
ENST00000216297.7	SUPT16H	chr14	1_dmso	0.00508856
ENST00000599612.2	MPV17L2	chr19	1_dmso	0.0791234
ENST00000372236.8	POLH	chr6	1_dmso	0
ENST00000425651.7	NRCAM	chr7	1_dmso	0
ENST00000261590.13	DSG2	chr18	1_dmso	0.00984976
ENST00000634607.1	PHF14	chr7	1_dmso	0
ENST00000442196.7	CCPG1	chr15	1_dmso	0
ENST00000374787.7	SMC2	chr9	1_dmso	0.0577054
ENST00000311413.4	RNF26	chr11	1_dmso	0
ENST00000261658.7	BFAR	chr16	1_dmso	0.125
ENST00000333050.7	TMEM186	chr16	1_dmso	0.0709046
ENST00000378164.7	TAF2	chr8	1_dmso	0.0193447
ENST00000310144.11	PSMC5	chr17	1_dmso	0.0293046
ENST00000377191.5	XRN2	chr20	1_dmso	0.0049988
ENST00000320672.8	SSBP2	chr5	1_dmso	0
ENST00000371485.7	CEP55	chr10	1_dmso	0
ENST00000228251.9	YBX3	chr12	1_dmso	0.00819468
ENST00000221566.7	SGTA	chr19	1_dmso	0
ENST00000645500.1	CCDC82	chr11	1_dmso	0
ENST00000234256.4	SLC1A4	chr2	1_dmso	0.0130899
ENST00000367993.7	NDUFS2	chr1	1_dmso	0.00844118
ENST00000541970.5	PDCD2	chr6	1_dmso	0.0191216
ENST00000264607.9	ASB1	chr2	1_dmso	0
ENST00000336702.7	C2CD2L	chr11	1_dmso	0
ENST00000287380.6	TBC1D31	chr8	1_dmso	0
ENST00000367090.3	TMEM181	chr6	1_dmso	0.110015
ENST00000534064.6	INTS4	chr11	1_dmso	0.129519
ENST00000298894.5	MOAP1	chr14	1_dmso	0
ENST00000569529.6	FAM173A	chr16	1_dmso	0.115414
ENST00000400809.8	CCNL2	chr1	1_dmso	0
ENST00000367510.8	RNF2	chr1	1_dmso	0
ENST00000587394.6	PLEKHJ1	chr19	1_dmso	0
ENST00000394169.5	ORMDL3	chr17	1_dmso	0.06824
ENST00000541050.5	CORO1C	chr12	1_dmso	0.00402806
ENST00000367004.3	TRAF5	chr1	1_dmso	0
ENST00000286523.9	ELMSAN1	chr14	1_dmso	0.0548975
ENST00000008527.10	CRY1	chr12	1_dmso	0
ENST00000501597.3	RPL41	chr12	1_dmso	0.00105976
ENST00000315930.11	FGF13	chrX	1_dmso	0
ENST00000336615.9	PNPLA2	chr11	1_dmso	0
ENST00000378618.6	C11orf49	chr11	1_dmso	0
ENST00000288943.5	DUSP2	chr2	1_dmso	0
ENST00000453372.7	ZNF562	chr19	1_dmso	0
ENST00000394752.8	SFMBT1	chr3	1_dmso	0
ENST00000380639.10	PTCD2	chr5	1_dmso	0
ENST00000416651.5	NIF3L1	chr2	1_dmso	0
ENST00000619747.1	LAPTM4B	chr8	1_dmso	0.00424914
ENST00000381638.7	ZZEF1	chr17	1_dmso	0
ENST00000360203.10	RTEL1	chr20	1_dmso	0
ENST00000319977.8	C17orf53	chr17	1_dmso	0
ENST00000506438.5	PITX1	chr5	1_dmso	0.0100039
ENST00000426126.6	ZDHHC17	chr12	1_dmso	0
ENST00000395831.7	POLM	chr7	1_dmso	0
ENST00000526054.5	VPS28	chr8	1_dmso	0.00221057
ENST00000398193.8	RGPD1	chr2	1_dmso	0
ENST00000263196.12	DGCR2	chr22	1_dmso	0
ENST00000302851.8	ZNF561	chr19	1_dmso	0
ENST00000264963.8	LMAN2L	chr2	1_dmso	0
ENST00000457542.7	MAPKBP1	chr15	1_dmso	0
ENST00000315580.9	ARL6IP4	chr12	1_dmso	0.0476706
ENST00000545668.5	DDX11	chr12	1_dmso	0
ENST00000334126.11	C2CD3	chr11	1_dmso	0
ENST00000258494.14	ALDH1L2	chr12	1_dmso	0
ENST00000620676.6	VPS13D	chr1	1_dmso	0
ENST00000610872.1	KDM4D	chr11	1_dmso	0
ENST00000269967.4	CCDC97	chr19	1_dmso	0.00801498
ENST00000587091.6	SLC16A2	chrX	1_dmso	0
ENST00000346872.8	IKZF3	chr17	1_dmso	0
ENST00000361265.8	AJUBA	chr14	1_dmso	0
ENST00000544040.6	CHD4	chr12	1_dmso	0.00618193
ENST00000371120.7	ATG4C	chr1	1_dmso	0
ENST00000272879.9	CASP10	chr2	1_dmso	0
ENST00000382125.8	EIPR1	chr2	1_dmso	0.180873
ENST00000321117.9	DNMT3A	chr2	1_dmso	0
ENST00000217901.10	IDH3G	chrX	1_dmso	0.011868
ENST00000263390.7	MED26	chr19	1_dmso	0
ENST00000375980.9	EFHD2	chr1	1_dmso	0.0464576
ENST00000278422.9	TMX2	chr11	1_dmso	0
ENST00000599218.6	PRICKLE3	chrX	1_dmso	0
ENST00000418543.8	WDR83	chr19	1_dmso	0.0383262
ENST00000626352.2	PPIL2	chr22	1_dmso	0
ENST00000219091.8	ZNF205	chr16	1_dmso	0
ENST00000375661.6	LSM2	chr6	1_dmso	0.00487218
ENST00000406341.5	SETD5	chr3	1_dmso	0
ENST00000216264.13	CERK	chr22	1_dmso	0.40739
ENST00000355904.9	GTF2E2	chr8	1_dmso	0.06794
ENST00000522706.5	ERICH1	chr8	1_dmso	0
ENST00000648322.1	CAT	chr11	1_dmso	0.0339356
ENST00000221573.11	SNAPC2	chr19	1_dmso	0
ENST00000216034.6	TOMM22	chr22	1_dmso	0.0495682
ENST00000367569.3	SF3B5	chr6	1_dmso	0.00402248
ENST00000330125.10	EIF4ENIF1	chr22	1_dmso	0
ENST00000449105.8	HNRNPLL	chr2	1_dmso	0.0196003
ENST00000434436.8	MBD3	chr19	1_dmso	0.0397904
ENST00000599522.6	MAGED4	chrX	1_dmso	0.0294384
ENST00000622669.4	MFSD1	chr3	1_dmso	0
ENST00000595091.6	ZNF845	chr19	1_dmso	0.102345
ENST00000622845.5	RMND1	chr6	1_dmso	0
ENST00000261884.7	TRIP4	chr15	1_dmso	0
ENST00000361720.10	GPATCH3	chr1	1_dmso	0
ENST00000231887.8	EHHADH	chr3	1_dmso	0
ENST00000290795.7	GPBP1L1	chr1	1_dmso	0
ENST00000315091.7	TARDBP	chr1	1_dmso	0.0120114
ENST00000415083.7	SS18	chr18	1_dmso	0.0283629
ENST00000372480.1	NTMT1	chr9	1_dmso	0
ENST00000396153.7	FAF1	chr1	1_dmso	0.00779661
ENST00000204679.9	GNPTG	chr16	1_dmso	0.0339627
ENST00000216237.10	L3MBTL2	chr22	1_dmso	0
ENST00000252622.15	LSM7	chr19	1_dmso	0.0017043
ENST00000625837.2	DDX3X	chrX	1_dmso	0
ENST00000337137.9	TBC1D22A	chr22	1_dmso	0.0537532
ENST00000263593.7	SIAE	chr11	1_dmso	0.117526
ENST00000245544.9	NUP85	chr17	1_dmso	0
ENST00000342192.8	UBE2L3	chr22	1_dmso	0.0936484
ENST00000331134.11	NPLOC4	chr17	1_dmso	0.00853493
ENST00000333213.11	TSEN54	chr17	1_dmso	0.0282399
ENST00000269122.7	CLTC	chr17	1_dmso	0.0164615
ENST00000307961.11	RPL4	chr15	1_dmso	0.020502
ENST00000579512.2	HIST2H4B	chr1	1_dmso	0.00190013
ENST00000276055.3	CHST7	chrX	1_dmso	0.720588
ENST00000371281.4	TTC4	chr1	1_dmso	0.270251
ENST00000395686.8	ERO1A	chr14	1_dmso	0.0836632
ENST00000361972.8	SFMBT2	chr10	1_dmso	0
ENST00000377604.8	RBM10	chrX	1_dmso	0.00839784
ENST00000342665.4	SOX12	chr20	1_dmso	0.00491349
ENST00000371933.8	EFCAB14	chr1	1_dmso	0.219061
ENST00000343380.6	E2F1	chr20	1_dmso	0.219312
ENST00000396444.7	USP8	chr15	1_dmso	0
ENST00000375749.8	POFUT1	chr20	1_dmso	0.112735
ENST00000370867.8	TYW3	chr1	1_dmso	0.0199104
ENST00000316999.9	SMAP1	chr6	1_dmso	0.223824
ENST00000375754.9	SYK	chr9	1_dmso	0
ENST00000338379.5	HIST1H1T	chr6	1_dmso	0
ENST00000521613.5	CARD8	chr19	1_dmso	0
ENST00000524851.5	RPS3	chr11	1_dmso	0.00293761
ENST00000369849.9	INA	chr10	1_dmso	0
ENST00000336440.3	ZFP36L1	chr14	1_dmso	0
ENST00000361464.8	OGA	chr10	1_dmso	0.19509
ENST00000376741.5	SP2	chr17	1_dmso	0.00960436
ENST00000379487.5	WBP4	chr13	1_dmso	0.025165
ENST00000222247.10	RPL18A	chr19	1_dmso	0
ENST00000358933.10	EDC4	chr16	1_dmso	0
ENST00000261023.8	ITGAV	chr2	1_dmso	0
ENST00000373237.4	PSMB2	chr1	1_dmso	0.0341127
ENST00000324324.12	MYEF2	chr15	1_dmso	0
ENST00000323570.8	ELMOD2	chr4	1_dmso	0.0188215
ENST00000312431.10	DST	chr6	1_dmso	0
ENST00000315286.13	CCDC43	chr17	1_dmso	0.0133428
ENST00000264071.7	TUBB4A	chr19	1_dmso	0
ENST00000367600.5	QSOX1	chr1	1_dmso	0.00961943
ENST00000267485.7	ARMH4	chr14	1_dmso	0.0643911
ENST00000369966.8	NFKB2	chr10	1_dmso	0
ENST00000380338.9	MLLT3	chr9	1_dmso	0.0267626
ENST00000561553.5	UQCRC2	chr16	1_dmso	0
ENST00000539517.7	NOVA1	chr14	1_dmso	0
ENST00000236192.12	VAMP4	chr1	1_dmso	0
ENST00000375440.9	CUL4A	chr13	1_dmso	0
ENST00000428559.7	DERA	chr12	1_dmso	0
ENST00000541412.5	TMEM14C	chr6	1_dmso	0.128817
ENST00000379341.9	PRDX4	chrX	1_dmso	0.00618073
ENST00000543693.5	NFIB	chr9	1_dmso	0
ENST00000334186.9	PPFIA3	chr19	1_dmso	1.50145
ENST00000294016.8	ADCY9	chr16	1_dmso	0
ENST00000361439.9	NSMCE1	chr16	1_dmso	0.0219141
ENST00000287322.5	BAG4	chr8	1_dmso	0.0728903
ENST00000253024.10	TRIM28	chr19	1_dmso	0.00878906
ENST00000297375.4	EN2	chr7	1_dmso	0.112211
ENST00000359393.6	EHD1	chr11	1_dmso	0.0123731
ENST00000381031.8	TTC38	chr22	1_dmso	0.00961539
ENST00000424358.1	MMP24OS	chr20	1_dmso	0.0492784
ENST00000644386.1	ADNP	chr20	1_dmso	0
ENST00000565874.5	CPNE2	chr16	1_dmso	0
ENST00000342679.8	MAP2K3	chr17	1_dmso	0.00381891
ENST00000407461.5	POLR3H	chr22	1_dmso	0.0460416
ENST00000335870.6	ZNF212	chr7	1_dmso	0.11921
ENST00000204961.5	EFNB1	chrX	1_dmso	0
ENST00000344417.10	C7orf26	chr7	1_dmso	0.0269391
ENST00000267163.5	RB1	chr13	1_dmso	0
ENST00000262241.7	RCOR1	chr14	1_dmso	0
ENST00000369250.7	FAM160B1	chr10	1_dmso	0
ENST00000372853.8	URM1	chr9	1_dmso	0.0720443
ENST00000393829.6	ATP6V0A1	chr17	1_dmso	0.0318632
ENST00000370950.7	SRSF11	chr1	1_dmso	0.0363051
ENST00000302550.16	DESI2	chr1	1_dmso	0.259979
ENST00000206595.11	G2E3	chr14	1_dmso	0.161616
ENST00000272793.9	UBR3	chr2	1_dmso	0.251063
ENST00000233121.6	MAPRE3	chr2	1_dmso	0
ENST00000366582.8	HEATR1	chr1	1_dmso	0.00764896
ENST00000339394.7	SDC3	chr1	1_dmso	0.0350649
ENST00000452020.5	SGO1	chr3	1_dmso	0
ENST00000326019.10	SLC4A1AP	chr2	1_dmso	0.0423743
ENST00000503585.6	PACRGL	chr4	1_dmso	0
ENST00000426196.6	HDAC6	chrX	1_dmso	0
ENST00000260762.10	EXOC6	chr10	1_dmso	0.28196
ENST00000338779.11	MTSS1L	chr16	1_dmso	0.358277
ENST00000558984.1	BMP4	chr14	1_dmso	0
ENST00000515669.5	C5orf30	chr5	1_dmso	0
ENST00000448372.5	SENP1	chr12	1_dmso	0
ENST00000616640.1	RPP38	chr10	1_dmso	0.15052
ENST00000258742.10	NUPL2	chr7	1_dmso	0
ENST00000304735.4	VASN	chr16	1_dmso	0
ENST00000418929.7	PRR12	chr19	1_dmso	0
ENST00000306315.9	ZNF608	chr5	1_dmso	0.186909
ENST00000369755.4	SLK	chr10	1_dmso	0.0131285
ENST00000561208.6	MEIS2	chr15	1_dmso	0
ENST00000394975.3	VKORC1	chr16	1_dmso	0.149451
ENST00000464873.5	RUVBL1	chr3	1_dmso	0.00197764
ENST00000409817.1	CXCR4	chr2	1_dmso	0
ENST00000249442.11	MTX2	chr2	1_dmso	0.0129049
ENST00000317483.4	RAB23	chr6	1_dmso	0.0537787
ENST00000344337.11	KPNA1	chr3	1_dmso	0.0288651
ENST00000273308.9	CNPY2	chr12	1_dmso	0.00559031
ENST00000010132.6	DYRK4	chr12	1_dmso	0
ENST00000570016.5	CDIPT	chr16	1_dmso	0.0923681
ENST00000433867.5	PRKD2	chr19	1_dmso	0
ENST00000406606.7	VAV2	chr9	1_dmso	0
ENST00000373795.7	SRSF4	chr1	1_dmso	0.0254012
ENST00000259324.5	LRRC8A	chr9	1_dmso	0
ENST00000422959.6	PHTF2	chr7	1_dmso	0
ENST00000269571.9	ERBB2	chr17	1_dmso	0
ENST00000569847.1	GPRC5B	chr16	1_dmso	0
ENST00000381259.5	CCDC91	chr12	1_dmso	0.024585
ENST00000264108.5	HAT1	chr2	1_dmso	0.00534242
ENST00000652680.1	SLC29A1	chr6	1_dmso	0.0510648
ENST00000278193.7	LIN7C	chr11	1_dmso	0.0536585
ENST00000334304.10	ADGRA3	chr4	1_dmso	0
ENST00000319023.6	NADSYN1	chr11	1_dmso	0
ENST00000305386.3	MGAT2	chr14	1_dmso	0
ENST00000263212.10	PPM1F	chr22	1_dmso	0.00433319
ENST00000344697.3	POMGNT2	chr3	1_dmso	0
ENST00000548985.1	COX14	chr12	1_dmso	0.00405779
ENST00000371141.8	STX16	chr20	1_dmso	0.0459854
ENST00000348335.6	CAMKK1	chr17	1_dmso	0.0646226
ENST00000372422.7	YIPF3	chr6	1_dmso	0.0212779
ENST00000288135.5	KIT	chr4	1_dmso	0
ENST00000325795.7	ORMDL1	chr2	1_dmso	0.0066456
ENST00000296585.10	ITGA2	chr5	1_dmso	0.233896
ENST00000263663.10	TAF1B	chr2	1_dmso	0.0302795
ENST00000382409.3	DEAF1	chr11	1_dmso	0
ENST00000366996.1	LPGAT1	chr1	1_dmso	0
ENST00000367576.6	LTV1	chr6	1_dmso	0
ENST00000291416.10	TRIM62	chr1	1_dmso	0.0505435
ENST00000357077.9	ANK2	chr4	1_dmso	0
ENST00000507420.1	MRFAP1	chr4	1_dmso	0.0137293
ENST00000311915.12	C12orf66	chr12	1_dmso	0
ENST00000648613.1	CCDC186	chr10	1_dmso	0.308333
ENST00000564138.6	PLCG2	chr16	1_dmso	0
ENST00000348956.7	CKB	chr14	1_dmso	0.0281482
ENST00000360409.7	NRP2	chr2	1_dmso	0.0368106
ENST00000369682.4	PLXNA3	chrX	1_dmso	0
ENST00000312037.6	RPS14	chr5	1_dmso	0.0151645
ENST00000263033.9	SYTL4	chrX	1_dmso	0.0645886
ENST00000470557.2	PTRH2	chr17	1_dmso	0.0206506
ENST00000606911.6	TOR1AIP1	chr1	1_dmso	0.0888331
ENST00000481445.1	COX7B	chrX	1_dmso	0.0259788
ENST00000261438.10	KLF3	chr4	1_dmso	0
ENST00000394089.6	RARA	chr17	1_dmso	0
ENST00000294244.9	SPINDOC	chr11	1_dmso	0
ENST00000357765.6	UNC50	chr2	1_dmso	0.041761
ENST00000335016.9	BMP2K	chr4	1_dmso	0
ENST00000395288.6	KBTBD4	chr11	1_dmso	0
ENST00000334220.9	DLST	chr14	1_dmso	0.0711875
ENST00000396908.8	PROSER3	chr19	1_dmso	0.0880535
ENST00000535902.6	MANSC1	chr12	1_dmso	0.0919816
ENST00000393486.5	MDFIC	chr7	1_dmso	0
ENST00000261778.2	TANGO6	chr16	1_dmso	0
ENST00000506646.5	ZNF721	chr4	1_dmso	0
ENST00000341976.5	ZNF70	chr22	1_dmso	0.0407667
ENST00000279392.7	HIRIP3	chr16	1_dmso	0
ENST00000396668.8	TMEM106B	chr7	1_dmso	0
ENST00000229922.7	CAP2	chr6	1_dmso	0
ENST00000306480.11	TMEM192	chr4	1_dmso	0.163534
ENST00000247207.6	HSPA2	chr14	1_dmso	0
ENST00000438932.2	PNMA8A	chr19	1_dmso	0
ENST00000542638.5	ELOVL5	chr6	1_dmso	0.0384615
ENST00000542180.5	SUPT20H	chr13	1_dmso	0
ENST00000416007.9	MBIP	chr14	1_dmso	0
ENST00000245680.7	SLC35F5	chr2	1_dmso	0.266251
ENST00000264935.6	CEP72	chr5	1_dmso	0
ENST00000353533.10	MAP2K4	chr17	1_dmso	0
ENST00000391851.8	PRMT1	chr19	1_dmso	0
ENST00000355346.8	ITGB1BP1	chr2	1_dmso	0.115736
ENST00000338965.8	NCR3LG1	chr11	1_dmso	0.441538
ENST00000641863.1	SRGAP2B	chr1	1_dmso	0
ENST00000520701.5	SLC36A1	chr5	1_dmso	0
ENST00000308167.9	ELF4	chrX	1_dmso	0
ENST00000264183.9	ARID4B	chr1	1_dmso	0.0940208
ENST00000495461.6	SELENOK	chr3	1_dmso	0.00283114
ENST00000253247.9	NOL11	chr17	1_dmso	0.0326834
ENST00000568584.5	TUBB8	chr10	1_dmso	0
ENST00000359655.9	SUPV3L1	chr10	1_dmso	0
ENST00000589785.1	TMUB2	chr17	1_dmso	0
ENST00000361311.4	CLSTN1	chr1	1_dmso	0.0335458
ENST00000527348.1	BANF1	chr11	1_dmso	0.0103855
ENST00000606498.5	TM2D1	chr1	1_dmso	0.0626391
ENST00000239165.8	HOXB7	chr17	1_dmso	0.0699797
ENST00000336596.7	EPHA3	chr3	1_dmso	0
ENST00000512701.6	TTC39B	chr9	1_dmso	0
ENST00000358208.8	SRC	chr20	1_dmso	0
ENST00000216122.9	MCM5	chr22	1_dmso	0.0048358
ENST00000623402.1	SCARF2	chr22	1_dmso	0.0568955
ENST00000375650.5	HSPA1B	chr6	1_dmso	0.00759746
ENST00000450879.2	SALL2	chr14	1_dmso	0
ENST00000456397.7	TM2D2	chr8	1_dmso	0.0239437
ENST00000260956.9	SSB	chr2	1_dmso	0.0272496
ENST00000300291.10	NUDT21	chr16	1_dmso	0.0512034
ENST00000402655.6	WWOX	chr16	1_dmso	0
ENST00000264668.6	MTRR	chr5	1_dmso	0
ENST00000534025.6	TMEM9B	chr11	1_dmso	0.13686
ENST00000222800.7	ABHD11	chr7	1_dmso	0
ENST00000398822.7	MAPK1	chr22	1_dmso	0.015428
ENST00000307741.11	THOP1	chr19	1_dmso	0
ENST00000582401.5	TXNIP	chr1	1_dmso	0.0253882
ENST00000369534.8	MPP1	chrX	1_dmso	0.0136912
ENST00000344537.9	DTNBP1	chr6	1_dmso	0
ENST00000261520.9	ICE2	chr15	1_dmso	0
ENST00000569466.1	CD2BP2	chr16	1_dmso	0.00625721
ENST00000367833.7	TIPRL	chr1	1_dmso	0.0338404
ENST00000374169.7	POLE3	chr9	1_dmso	0
ENST00000587424.2	SRSF8	chr11	1_dmso	0.0547082
ENST00000222256.8	RAB3A	chr19	1_dmso	0
ENST00000356079.8	CYP20A1	chr2	1_dmso	0.0754087
ENST00000329101.8	NFATC1	chr18	1_dmso	0
ENST00000373886.7	BICC1	chr10	1_dmso	0
ENST00000259239.7	IMP4	chr2	1_dmso	0.00981557
ENST00000356994.7	SCRIB	chr8	1_dmso	0.0383182
ENST00000407418.7	CBX6	chr22	1_dmso	0.0108632
ENST00000636863.1	TTC33	chr5	1_dmso	0
ENST00000558653.5	DTWD1	chr15	1_dmso	0.147
ENST00000380518.8	COL2A1	chr12	1_dmso	0
ENST00000330181.9	SLX1B	chr16	1_dmso	0
ENST00000295797.5	PRKCI	chr3	1_dmso	0.0271095
ENST00000258796.12	TTYH3	chr7	1_dmso	0.00339286
ENST00000379084.5	FAM219A	chr9	1_dmso	0
ENST00000373365.5	GLO1	chr6	1_dmso	0.00569506
ENST00000360359.5	ANKS1A	chr6	1_dmso	0.0860643
ENST00000521059.5	PTK2	chr8	1_dmso	0
ENST00000373150.8	MAP7D1	chr1	1_dmso	0.14278
ENST00000510370.5	DCTD	chr4	1_dmso	0
ENST00000407501.6	TGIF1	chr18	1_dmso	0
ENST00000417647.7	IK	chr5	1_dmso	0.0163332
ENST00000457749.7	ZNF28	chr19	1_dmso	2.80559
ENST00000254488.7	SLC6A11	chr3	1_dmso	0.11121
ENST00000608933.6	PPM1K	chr4	1_dmso	0
ENST00000614711.4	HYOU1	chr11	1_dmso	0
ENST00000299641.8	NDST2	chr10	1_dmso	0
ENST00000367034.5	MRPL18	chr6	1_dmso	0.131045
ENST00000292330.3	PPP1R35	chr7	1_dmso	0
ENST00000394231.8	MIEN1	chr17	1_dmso	0.158015
ENST00000372452.5	TJAP1	chr6	1_dmso	0
ENST00000344275.11	ABCB9	chr12	1_dmso	0
ENST00000310776.8	MRPS22	chr3	1_dmso	0
ENST00000501704.3	TSC22D1	chr13	1_dmso	0
ENST00000252542.9	SAFB2	chr19	1_dmso	0.0117044
ENST00000263256.7	DESI1	chr22	1_dmso	0
ENST00000571750.5	RFWD3	chr16	1_dmso	0.101391
ENST00000621161.5	RAB11FIP4	chr17	1_dmso	0
ENST00000435224.3	ABTB2	chr11	1_dmso	0
ENST00000375630.6	ATP11A	chr13	1_dmso	0.101696
ENST00000393611.6	RAB24	chr5	1_dmso	0
ENST00000229633.7	HINT3	chr6	1_dmso	0.0381375
ENST00000542120.5	TBC1D30	chr12	1_dmso	0
ENST00000304177.10	C15orf40	chr15	1_dmso	0
ENST00000368216.9	RRNAD1	chr1	1_dmso	0
ENST00000299045.8	TCP11L2	chr12	1_dmso	0.0723011
ENST00000245564.6	MSTO1	chr1	1_dmso	0.0243457
ENST00000330029.6	UQCR10	chr22	1_dmso	0.00323514
ENST00000409116.5	SNRNP27	chr2	1_dmso	0
ENST00000358389.7	CNOT3	chr19	1_dmso	0.0209745
ENST00000399300.6	RBM12B	chr8	1_dmso	0
ENST00000228799.7	ITFG2	chr12	1_dmso	0
ENST00000502486.6	BEND4	chr4	1_dmso	0
ENST00000476627.5	TMUB1	chr7	1_dmso	0.0228719
ENST00000264020.6	IFT46	chr11	1_dmso	0
ENST00000325599.13	SHQ1	chr3	1_dmso	0.213298
ENST00000370321.8	RPL5	chr1	1_dmso	0.0323941
ENST00000328827.9	PAWR	chr12	1_dmso	0.145246
ENST00000650790.1	TBK1	chr12	1_dmso	0
ENST00000336032.3	PNRC1	chr6	1_dmso	0.0319814
ENST00000445930.7	PSMC6	chr14	1_dmso	0.0357907
ENST00000314103.6	CHAF1B	chr21	1_dmso	0.0295114
ENST00000394593.7	LRRC8D	chr1	1_dmso	0
ENST00000258398.8	TTLL4	chr2	1_dmso	0
ENST00000311181.5	B4GAT1	chr11	1_dmso	0.0502767
ENST00000316218.12	PDIA5	chr3	1_dmso	0.0249877
ENST00000241463.4	RASL11A	chr13	1_dmso	0
ENST00000377967.8	KDM6A	chrX	1_dmso	0.228407
ENST00000538954.5	STOM	chr9	1_dmso	0
ENST00000321030.9	PRPF31	chr19	1_dmso	0.0399275
ENST00000321545.5	ZNF543	chr19	1_dmso	0
ENST00000356713.5	CNNM1	chr10	1_dmso	0.283263
ENST00000377615.7	COMMD6	chr13	1_dmso	0.0337259
ENST00000216468.8	TMED8	chr14	1_dmso	0.0732967
ENST00000217381.2	SNTA1	chr20	1_dmso	0
ENST00000374867.7	NRP1	chr10	1_dmso	0.0294042
ENST00000379019.5	GPCPD1	chr20	1_dmso	0
ENST00000394485.5	MT1X	chr16	1_dmso	0.0413625
ENST00000260102.8	MRPL15	chr8	1_dmso	0.0265394
ENST00000394725.3	SIAH1	chr16	1_dmso	0.0909091
ENST00000257857.8	CD63	chr12	1_dmso	0.00694981
ENST00000283875.6	GTF2E1	chr3	1_dmso	0
ENST00000254528.4	EMILIN2	chr18	1_dmso	0.0400907
ENST00000229266.8	CHPT1	chr12	1_dmso	0.0315295
ENST00000497164.5	MAGED4B	chrX	1_dmso	0
ENST00000374176.8	MAPK8	chr10	1_dmso	0
ENST00000341162.8	FCF1	chr14	1_dmso	0
ENST00000376829.6	DZIP1	chr13	1_dmso	0
ENST00000373610.8	TXLNA	chr1	1_dmso	0.00540628
ENST00000356362.6	PUS7	chr7	1_dmso	0.0108852
ENST00000230461.11	TMEM30A	chr6	1_dmso	0.0498976
ENST00000216281.12	HSP90AA1	chr14	1_dmso	0.108112
ENST00000221665.5	FIZ1	chr19	1_dmso	0.0710526
ENST00000294304.12	LRP5	chr11	1_dmso	0
ENST00000409674.5	GPD2	chr2	1_dmso	0.132081
ENST00000265245.10	LSG1	chr3	1_dmso	0.0285823
ENST00000547242.5	TMEM263	chr12	1_dmso	0.040458
ENST00000454366.2	GTSE1	chr22	1_dmso	0
ENST00000336294.10	TMEM39B	chr1	1_dmso	0
ENST00000343307.5	B3GLCT	chr13	1_dmso	0
ENST00000373284.10	TOR2A	chr9	1_dmso	0.0875563
ENST00000503974.5	PDLIM5	chr4	1_dmso	0
ENST00000235345.6	SLC35D1	chr1	1_dmso	0
ENST00000436108.6	CHID1	chr11	1_dmso	0.0504861
ENST00000589880.1	UQCR11	chr19	1_dmso	0.0043963
ENST00000257934.8	ESPL1	chr12	1_dmso	0
ENST00000261881.9	TIPIN	chr15	1_dmso	0.0454498
ENST00000646527.1	SLC19A2	chr1	1_dmso	0
ENST00000258960.7	NMT1	chr17	1_dmso	0.00353789
ENST00000225655.5	PFN1	chr17	1_dmso	0.0100937
ENST00000564675.5	SNUPN	chr15	1_dmso	0
ENST00000374704.8	CCNY	chr10	1_dmso	0
ENST00000413366.8	PRKCA	chr17	1_dmso	0
ENST00000380420.10	PIR	chrX	1_dmso	0
ENST00000311437.11	ZNF490	chr19	1_dmso	0
ENST00000382723.5	MSX1	chr4	1_dmso	0.0247132
ENST00000156109.7	GPKOW	chrX	1_dmso	0.0278605
ENST00000303775.10	N6AMT1	chr21	1_dmso	0
ENST00000449187.6	CALU	chr7	1_dmso	0.0419002
ENST00000376215.10	PDSS1	chr10	1_dmso	0
ENST00000308249.4	PPM1E	chr17	1_dmso	0
ENST00000290200.7	IL10RB	chr21	1_dmso	0
ENST00000405636.6	AC011481.1	chr19	1_dmso	0.00936562
ENST00000372156.5	TSPAN14	chr10	1_dmso	0.0888585
ENST00000042381.9	RIPOR1	chr16	1_dmso	0
ENST00000276202.8	DOCK11	chrX	1_dmso	0
ENST00000373191.9	AGO3	chr1	1_dmso	0
ENST00000258821.8	TTC5	chr14	1_dmso	0.0491766
ENST00000265978.8	FAM160A2	chr11	1_dmso	0
ENST00000265081.7	MSH3	chr5	1_dmso	0.14512
ENST00000336873.9	HPS4	chr22	1_dmso	0
ENST00000268607.9	MAP1LC3B	chr16	1_dmso	0
ENST00000376529.8	SLC35A2	chrX	1_dmso	0
ENST00000233072.9	CPS1	chr2	1_dmso	0
ENST00000374902.9	TEX10	chr9	1_dmso	0
ENST00000331479.3	SMDT1	chr22	1_dmso	0.016417
ENST00000307138.10	RALGAPA1	chr14	1_dmso	0
ENST00000269886.7	SH3GL1	chr19	1_dmso	0.0985726
ENST00000258646.3	RCBTB1	chr13	1_dmso	0
ENST00000267973.7	WDR61	chr15	1_dmso	0.0193443
ENST00000216146.9	RPL3	chr22	1_dmso	0.0122108
ENST00000435359.5	CLUH	chr17	1_dmso	0.00451443
ENST00000642475.1	TM9SF2	chr13	1_dmso	0.0838469
ENST00000325680.12	YLPM1	chr14	1_dmso	0.111634
ENST00000381070.8	CWC27	chr5	1_dmso	0.011654
ENST00000396124.9	NDUFAF6	chr8	1_dmso	0
ENST00000424785.7	FKBP7	chr2	1_dmso	0
ENST00000237853.9	ELL2	chr5	1_dmso	0.410156
ENST00000348462.6	RPL35	chr9	1_dmso	0.059021
ENST00000394056.6	KLC4	chr6	1_dmso	0.225723
ENST00000405785.5	MIOS	chr7	1_dmso	0.145122
ENST00000249837.7	VPS13C	chr15	1_dmso	0
ENST00000381401.11	SLC25A6	chrX	1_dmso	0.0107521
ENST00000357103.5	ADIPOR2	chr12	1_dmso	0.0214257
ENST00000261643.8	COX10	chr17	1_dmso	0.0273635
ENST00000652299.1	ALX4	chr11	1_dmso	0
ENST00000314358.10	KDM3B	chr5	1_dmso	0.00947229
ENST00000617633.5	DDX52	chr17	1_dmso	0.0533772
ENST00000216121.11	NIPSNAP1	chr22	1_dmso	0.006728
ENST00000336665.9	AGAP1	chr2	1_dmso	0
ENST00000392650.8	SDK2	chr17	1_dmso	0.282966
ENST00000296679.9	WDR41	chr5	1_dmso	0
ENST00000361991.6	CSNK1G3	chr5	1_dmso	0.139453
ENST00000510080.1	PAIP2	chr5	1_dmso	0
ENST00000375135.4	FGD1	chrX	1_dmso	0
ENST00000569842.5	NUP93	chr16	1_dmso	0
ENST00000216259.8	PMM1	chr22	1_dmso	0
ENST00000250076.7	ZNF232	chr17	1_dmso	0
ENST00000374423.9	ZDBF2	chr2	1_dmso	0
ENST00000643460.1	HOXA1	chr7	1_dmso	0
ENST00000543589.5	PXMP2	chr12	1_dmso	0
ENST00000354570.7	MAP7	chr6	1_dmso	0
ENST00000403733.8	WWC2	chr4	1_dmso	0
ENST00000273047.9	RAB5A	chr3	1_dmso	0
ENST00000266025.4	TMEM115	chr3	1_dmso	0.0199977
ENST00000534182.2	ARCN1	chr11	1_dmso	0
ENST00000374884.2	SPIN4	chrX	1_dmso	0
ENST00000371144.7	STAG2	chrX	1_dmso	0.0662148
ENST00000378755.9	ATAD3A	chr1	1_dmso	0.245358
ENST00000422556.1	SPATA2	chr20	1_dmso	0
ENST00000408923.8	RGS14	chr5	1_dmso	0.969795
ENST00000323076.7	LCP1	chr13	1_dmso	0
ENST00000458591.6	SCFD1	chr14	1_dmso	0
ENST00000331173.5	CSTF2T	chr10	1_dmso	0
ENST00000232496.5	TUSC2	chr3	1_dmso	0.0952381
ENST00000356218.8	FRMD6	chr14	1_dmso	0.0530383
ENST00000327443.9	SP1	chr12	1_dmso	0.098263
ENST00000609923.6	SLC25A16	chr10	1_dmso	0
ENST00000319550.9	NT5DC1	chr6	1_dmso	0
ENST00000410092.7	SPIRE1	chr18	1_dmso	0
ENST00000593209.5	GHDC	chr17	1_dmso	0
ENST00000269844.4	PRDM15	chr21	1_dmso	0
ENST00000405858.6	ZNF12	chr7	1_dmso	0.399094
ENST00000233623.9	TTC31	chr2	1_dmso	0
ENST00000375712.4	KIF3B	chr20	1_dmso	0.0814905
ENST00000251691.5	ARFGEF3	chr6	1_dmso	0
ENST00000523213.1	ZBED8	chr5	1_dmso	0
ENST00000370706.9	ZNF451	chr6	1_dmso	0
ENST00000454963.5	PRKAR2A	chr3	1_dmso	0
ENST00000405878.5	XRCC6	chr22	1_dmso	0.052962
ENST00000412916.6	CBFB	chr16	1_dmso	0.00860895
ENST00000591399.5	WBP2	chr17	1_dmso	0.00223553
ENST00000493615.5	NECTIN3	chr3	1_dmso	0
ENST00000561610.1	PPP4C	chr16	1_dmso	0.00307015
ENST00000518721.6	ASAP1	chr8	1_dmso	0
ENST00000618787.5	ZNF283	chr19	1_dmso	0
ENST00000330560.8	CDCA2	chr8	1_dmso	0.0303657
ENST00000438132.7	VPS35L	chr16	1_dmso	0
ENST00000371589.9	MAN1B1	chr9	1_dmso	0.0444058
ENST00000582783.5	C19orf47	chr19	1_dmso	0
ENST00000222330.8	GSK3A	chr19	1_dmso	0
ENST00000358679.3	SLAIN1	chr13	1_dmso	0.0603889
ENST00000330263.5	MRTO4	chr1	1_dmso	0.0100238
ENST00000309863.10	GCC2	chr2	1_dmso	0.0389683
ENST00000328024.11	RAB11B	chr19	1_dmso	0.00306839
ENST00000590954.5	TXNL1	chr18	1_dmso	0.0199717
ENST00000602845.2	NCBP2-AS2	chr3	1_dmso	0.0248465
ENST00000297145.9	BMT2	chr7	1_dmso	0.104497
ENST00000320451.6	ZNF121	chr19	1_dmso	0
ENST00000316045.9	ZNF518A	chr10	1_dmso	0.200572
ENST00000369536.10	RARS2	chr6	1_dmso	0
ENST00000372106.5	NXT2	chrX	1_dmso	0.0368544
ENST00000424542.7	SLC9A3R2	chr16	1_dmso	0
ENST00000370025.9	PRPF38B	chr1	1_dmso	0.176374
ENST00000378494.8	CAMKMT	chr2	1_dmso	0.0995758
ENST00000615206.4	RNF41	chr12	1_dmso	0
ENST00000344646.9	ZFAND4	chr10	1_dmso	0.755532
ENST00000357332.7	ASNA1	chr19	1_dmso	0.0188748
ENST00000370859.7	SLC44A5	chr1	1_dmso	0
ENST00000529710.5	PPP6R3	chr11	1_dmso	0
ENST00000651854.1	PC	chr11	1_dmso	0.0237932
ENST00000261965.8	TUBGCP3	chr13	1_dmso	0
ENST00000369075.8	SEC23IP	chr10	1_dmso	0
ENST00000324439.9	RCHY1	chr4	1_dmso	0.0111919
ENST00000356800.6	SMARCD3	chr7	1_dmso	0.096
ENST00000368594.8	INPP5A	chr10	1_dmso	0
ENST00000368576.8	ZUP1	chr6	1_dmso	0
ENST00000316059.7	ZFP91	chr11	1_dmso	0
ENST00000256578.7	AMPD2	chr1	1_dmso	0.0504939
ENST00000233714.8	LANCL1	chr2	1_dmso	0.075949
ENST00000591776.5	EIF1	chr17	1_dmso	0.00355257
ENST00000216840.10	RABGGTA	chr14	1_dmso	0
ENST00000553458.5	ALDH6A1	chr14	1_dmso	0
ENST00000502906.5	FGFR4	chr5	1_dmso	0
ENST00000616140.2	CPSF1	chr8	1_dmso	0.0498036
ENST00000612956.4	MYCBP2	chr13	1_dmso	0
ENST00000325748.9	PRKRA	chr2	1_dmso	0.104627
ENST00000334743.9	PPP2R5C	chr14	1_dmso	0.0209059
ENST00000380763.7	HCCS	chrX	1_dmso	0.0236719
ENST00000366994.8	INTS7	chr1	1_dmso	0.0434346
ENST00000308020.6	PTDSS2	chr11	1_dmso	0.00884767
ENST00000260129.5	TGS1	chr8	1_dmso	0.0410979
ENST00000296786.8	UBLCP1	chr5	1_dmso	0.0266782
ENST00000527275.5	SMPD1	chr11	1_dmso	0
ENST00000466681.1	MALSU1	chr7	1_dmso	0
ENST00000396954.8	MOCS2	chr5	1_dmso	0.03213
ENST00000356162.5	CNOT4	chr7	1_dmso	0
ENST00000622082.4	NUCB2	chr11	1_dmso	0.0115767
ENST00000035307.6	CHPF2	chr7	1_dmso	0
ENST00000528450.5	SLC43A1	chr11	1_dmso	0
ENST00000439220.6	CSK	chr15	1_dmso	0.189857
ENST00000354700.10	ACAP3	chr1	1_dmso	0.073703
ENST00000649662.1	CDC6	chr17	1_dmso	0
ENST00000506197.2	SMIM20	chr4	1_dmso	0
ENST00000417237.5	TCAIM	chr3	1_dmso	0.115385
ENST00000421017.6	ANXA2	chr15	1_dmso	0.0586378
ENST00000359326.9	C1orf112	chr1	1_dmso	0
ENST00000005340.10	DVL2	chr17	1_dmso	0.0253941
ENST00000242209.9	FKBP9	chr7	1_dmso	0
ENST00000356489.9	BCKDHB	chr6	1_dmso	0
ENST00000325974.8	CCZ1	chr7	1_dmso	0
ENST00000381527.8	CDK8	chr13	1_dmso	0
ENST00000242776.8	DDX39A	chr19	1_dmso	0
ENST00000379068.7	POLA1	chrX	1_dmso	0
ENST00000535642.5	ZNF239	chr10	1_dmso	0
ENST00000599538.5	VRK3	chr19	1_dmso	0
ENST00000356260.10	SDAD1	chr4	1_dmso	0
ENST00000316981.8	PLAG1	chr8	1_dmso	0
ENST00000377990.7	CEP68	chr2	1_dmso	0
ENST00000225972.8	LRRC59	chr17	1_dmso	0.00297536
ENST00000262764.11	PGS1	chr17	1_dmso	0.0182292
ENST00000240488.7	MND1	chr4	1_dmso	0.107261
ENST00000546966.5	CSRP2	chr12	1_dmso	0
ENST00000322776.10	NDUFV1	chr11	1_dmso	0.018003
ENST00000319357.6	STK17A	chr7	1_dmso	0
ENST00000369713.10	GSTO1	chr10	1_dmso	0
ENST00000380668.9	PRPS2	chrX	1_dmso	0.028821
ENST00000367478.9	TPR	chr1	1_dmso	0.0622158
ENST00000378026.5	CKAP4	chr12	1_dmso	0
ENST00000620048.6	DENND1B	chr1	1_dmso	0
ENST00000604420.5	ODF2	chr9	1_dmso	0.077381
ENST00000585809.5	WDR18	chr19	1_dmso	0
ENST00000622254.1	MAPK1IP1L	chr14	1_dmso	0.0106414
ENST00000256897.9	CCNH	chr5	1_dmso	0.0791353
ENST00000613122.4	CTDP1	chr18	1_dmso	0
ENST00000312629.10	RPS6KB2	chr11	1_dmso	0
ENST00000381401.11_PAR_Y	SLC25A6	chrY	1_dmso	0.00941361
ENST00000357275.6	DBNDD2	chr20	1_dmso	0.0259227
ENST00000038176.8	NSMAF	chr8	1_dmso	0.157465
ENST00000366777.4	COQ8A	chr1	1_dmso	0
ENST00000358704.4	ZBTB18	chr1	1_dmso	0
ENST00000367604.6	HIVEP2	chr6	1_dmso	0
ENST00000375050.6	PBX2	chr6	1_dmso	0
ENST00000330143.7	ZNF696	chr8	1_dmso	0
ENST00000361470.3	MAGEE1	chrX	1_dmso	0
ENST00000392455.9	CCDC50	chr3	1_dmso	0
ENST00000529196.5	STT3A	chr11	1_dmso	0.0293563
ENST00000274811.9	RNF44	chr5	1_dmso	0
ENST00000301281.11	UBXN6	chr19	1_dmso	0.0438847
ENST00000322048.11	ROGDI	chr16	1_dmso	0
ENST00000262995.8	GAB1	chr4	1_dmso	0
ENST00000274458.9	COMMD10	chr5	1_dmso	0
ENST00000382199.6	IGF2BP2	chr3	1_dmso	0
ENST00000376588.4	PSAT1	chr9	1_dmso	0.040864
ENST00000607537.6	CSNK1G1	chr15	1_dmso	0
ENST00000369636.6	RHOC	chr1	1_dmso	0
ENST00000281471.11	AMN1	chr12	1_dmso	0
ENST00000261349.9	LRP6	chr12	1_dmso	0
ENST00000243563.8	SNRPA	chr19	1_dmso	0.0051906
ENST00000264255.8	TXNDC9	chr2	1_dmso	0.0240347
ENST00000335626.8	TCF20	chr22	1_dmso	0
ENST00000317907.9	TTC27	chr2	1_dmso	0
ENST00000344726.9	HMGN3	chr6	1_dmso	0.0408257
ENST00000334828.6	PGAM1	chr10	1_dmso	0.00831921
ENST00000360270.7	MSN	chrX	1_dmso	0
ENST00000393708.3	FDX2	chr19	1_dmso	0.0413874
ENST00000506970.2	HMX1	chr4	1_dmso	0
ENST00000355296.8	DNAJA3	chr16	1_dmso	0
ENST00000249883.9	AMOTL2	chr3	1_dmso	0
ENST00000612133.4	MPP2	chr17	1_dmso	0
ENST00000215957.10	MICALL1	chr22	1_dmso	0.0338116
ENST00000562103.2	ZNF598	chr16	1_dmso	0.0158798
ENST00000331662.3	NAT8L	chr4	1_dmso	0.00593103
ENST00000585916.6	PIAS2	chr18	1_dmso	0
ENST00000341550.9	ING4	chr12	1_dmso	0
ENST00000410069.1	CCDC126	chr7	1_dmso	0.0432372
ENST00000307921.7	ADAT1	chr16	1_dmso	0
ENST00000368321.8	KHDC4	chr1	1_dmso	0
ENST00000269601.10	TXNL4A	chr18	1_dmso	0.0173092
ENST00000383791.8	SH3BP5	chr3	1_dmso	0
ENST00000256413.8	CTIF	chr18	1_dmso	0
ENST00000215061.9	OCEL1	chr19	1_dmso	0.174971
ENST00000431350.7	TLK1	chr2	1_dmso	0.0687117
ENST00000216181.10	MYH9	chr22	1_dmso	0
ENST00000393066.7	TRIM37	chr17	1_dmso	0
ENST00000537471.5	MIPOL1	chr14	1_dmso	0
ENST00000418115.6	RHOA	chr3	1_dmso	0.0260213
ENST00000409900.8	CHN1	chr2	1_dmso	0.501863
ENST00000414716.8	CEP170B	chr14	1_dmso	0
ENST00000426004.5	SYS1	chr20	1_dmso	0
ENST00000382592.5	LATS2	chr13	1_dmso	0
ENST00000279394.7	TAOK2	chr16	1_dmso	0
ENST00000341255.4	RTL6	chr22	1_dmso	0
ENST00000283131.4	SMARCA5	chr4	1_dmso	0.0936208
ENST00000374234.1	INIP	chr9	1_dmso	0.0459653
ENST00000369705.4	ME1	chr6	1_dmso	0.19754
ENST00000372759.4	ZMPSTE24	chr1	1_dmso	0.0200224
ENST00000377818.4	MZT1	chr13	1_dmso	0.0858496
ENST00000467728.5	NR1H3	chr11	1_dmso	0
ENST00000620195.4	ZNF778	chr16	1_dmso	0
ENST00000346177.6	FLNC	chr7	1_dmso	0
ENST00000422285.6	PDHA1	chrX	1_dmso	0
ENST00000372940.3	MRPS16	chr10	1_dmso	0
ENST00000312251.8	NAGPA	chr16	1_dmso	0
ENST00000553612.6	GTF2A1	chr14	1_dmso	0.0365927
ENST00000286428.6	VBP1	chrX	1_dmso	0.0439669
ENST00000271628.9	SF3B4	chr1	1_dmso	0.0259273
ENST00000506351.6	TNPO1	chr5	1_dmso	0.0110796
ENST00000418109.5	LAMB2	chr3	1_dmso	0
ENST00000425792.5	UBE2E2	chr3	1_dmso	0.00722254
ENST00000614556.5	DCAF7	chr17	1_dmso	0.00553555
ENST00000377041.6	ABHD17B	chr9	1_dmso	0
ENST00000261018.11	ABI2	chr2	1_dmso	0
ENST00000544455.5	BRCA2	chr13	1_dmso	0.726343
ENST00000352410.9	MPI	chr15	1_dmso	0.00796129
ENST00000265388.9	TNPO3	chr7	1_dmso	0.0360243
ENST00000263974.4	TAF12	chr1	1_dmso	0.115656
ENST00000356080.8	ADD3	chr10	1_dmso	0.0312879
ENST00000216218.8	ST13	chr22	1_dmso	0.0194982
ENST00000335420.10	KLHDC10	chr7	1_dmso	0.0448319
ENST00000272139.5	C1orf35	chr1	1_dmso	0.00769488
ENST00000521022.6	INTS9	chr8	1_dmso	0
ENST00000369908.9	UCKL1	chr20	1_dmso	0
ENST00000007264.7	RPUSD1	chr16	1_dmso	0.0526646
ENST00000377069.8	KDM2B	chr12	1_dmso	0
ENST00000361060.5	GFPT1	chr2	1_dmso	0.0735423
ENST00000262519.14	SETD1A	chr16	1_dmso	0.0445017
ENST00000559916.1	B2M	chr15	1_dmso	0.0543138
ENST00000222008.11	RABAC1	chr19	1_dmso	0.0101012
ENST00000503292.5	CC2D2A	chr4	1_dmso	0.656473
ENST00000336216.9	HMG20A	chr15	1_dmso	0
ENST00000267970.8	TSPAN3	chr15	1_dmso	0.0783534
ENST00000373791.7	MECR	chr1	1_dmso	0
ENST00000348411.3	FTSJ1	chrX	1_dmso	0
ENST00000335154.10	FMNL3	chr12	1_dmso	0
ENST00000652536.1	PREP	chr6	1_dmso	0.00548976
ENST00000357749.7	CHM	chrX	1_dmso	0.0514235
ENST00000570010.6	ZFP1	chr16	1_dmso	0.0345473
ENST00000296137.7	FYCO1	chr3	1_dmso	0.546131
ENST00000595329.5	FBXO17	chr19	1_dmso	0
ENST00000400075.3	GABPA	chr21	1_dmso	0.0632899
ENST00000392062.7	RHBDD1	chr2	1_dmso	0
ENST00000303731.8	TRAPPC1	chr17	1_dmso	0.00471278
ENST00000243077.7	LRP1	chr12	1_dmso	0
ENST00000374782.7	CEP131	chr17	1_dmso	0
ENST00000345254.9	SEC24C	chr10	1_dmso	0.0317405
ENST00000313511.8	TUFM	chr16	1_dmso	0.0101129
ENST00000290354.6	CBR3	chr21	1_dmso	0
ENST00000292140.9	PHLDB3	chr19	1_dmso	0
ENST00000263956.8	GTF3C3	chr2	1_dmso	0.0543762
ENST00000567147.5	RNPS1	chr16	1_dmso	0
ENST00000534061.6	NAALAD2	chr11	1_dmso	0
ENST00000368926.5	C1orf56	chr1	1_dmso	0
ENST00000280772.7	ANK3	chr10	1_dmso	0
ENST00000314754.12	CD55	chr1	1_dmso	0.0881599
ENST00000263847.6	OSBP	chr11	1_dmso	0.0150727
ENST00000350498.8	PDAP1	chr7	1_dmso	0.00351065
ENST00000396394.6	PSMA1	chr11	1_dmso	0.0441822
ENST00000402686.7	POMT1	chr9	1_dmso	0
ENST00000421755.5	AP4M1	chr7	1_dmso	0.0491894
ENST00000389749.9	TRMT61A	chr14	1_dmso	0.00590814
ENST00000264350.8	HERC5	chr4	1_dmso	0.068458
ENST00000423485.6	TOP2A	chr17	1_dmso	0.107491
ENST00000287461.7	ZNF689	chr16	1_dmso	0.109253
ENST00000378555.8	PODXL	chr7	1_dmso	0
ENST00000317025.13	NSD3	chr8	1_dmso	0
ENST00000256649.9	TRIM45	chr1	1_dmso	0
ENST00000221494.10	SF3A2	chr19	1_dmso	0.0125657
ENST00000347230.9	ZFYVE26	chr14	1_dmso	0
ENST00000618250.4	RHNO1	chr12	1_dmso	0.0743943
ENST00000317905.10	RECQL5	chr17	1_dmso	0
ENST00000228495.11	KCTD10	chr12	1_dmso	0.0291225
ENST00000555818.5	SIPA1L1	chr14	1_dmso	0
ENST00000406948.7	ACSF3	chr16	1_dmso	0
ENST00000648068.1	AGK	chr7	1_dmso	0.0573417
ENST00000257879.10	ITGA7	chr12	1_dmso	0
ENST00000007390.3	TSR3	chr16	1_dmso	0.356821
ENST00000373711.3	CDKN1A	chr6	1_dmso	0
ENST00000317096.8	PARL	chr3	1_dmso	0.0257808
ENST00000359568.10	PCNT	chr21	1_dmso	0
ENST00000570819.5	NAA60	chr16	1_dmso	0.0436022
ENST00000519911.5	ATP6V0E1	chr5	1_dmso	0.00873869
ENST00000533683.6	SAMD1	chr19	1_dmso	0
ENST00000370888.6	LRRC1	chr6	1_dmso	0
ENST00000367941.7	STX7	chr6	1_dmso	0
ENST00000254719.9	RPA1	chr17	1_dmso	0.0101451
ENST00000326873.11	STK11	chr19	1_dmso	0.0471257
ENST00000241051.8	DEPDC7	chr11	1_dmso	0
ENST00000375654.5	HSPA1L	chr6	1_dmso	0
ENST00000308330.3	LEMD3	chr12	1_dmso	0
ENST00000394854.8	PPP3CA	chr4	1_dmso	0
ENST00000223145.10	GLCCI1	chr7	1_dmso	0
ENST00000610432.4	MAGT1	chrX	1_dmso	0.0620022
ENST00000398110.6	TPST2	chr22	1_dmso	0
ENST00000471138.5	ARL13B	chr3	1_dmso	0
ENST00000628514.2	SUGCT	chr7	1_dmso	0
ENST00000369172.8	FAM204A	chr10	1_dmso	0.112626
ENST00000534898.8	KIAA0391	chr14	1_dmso	0.0767582
ENST00000566497.5	MFGE8	chr15	1_dmso	0.0397763
ENST00000367351.4	ULBP2	chr6	1_dmso	0
ENST00000227868.8	PDHX	chr11	1_dmso	0
ENST00000381870.7	CTNS	chr17	1_dmso	0
ENST00000361603.7	COL4A5	chrX	1_dmso	0
ENST00000330687.8	CMTM4	chr16	1_dmso	0.118019
ENST00000518977.5	TNIP1	chr5	1_dmso	0
ENST00000449692.3	C11orf68	chr11	1_dmso	0
ENST00000265164.7	CASP6	chr4	1_dmso	0
ENST00000398868.7	ATL3	chr11	1_dmso	0.01557
ENST00000373132.3	STK40	chr1	1_dmso	0.0885417
ENST00000521604.7	TCEA1	chr8	1_dmso	0.0125974
ENST00000445061.6	DHX30	chr3	1_dmso	0.0823614
ENST00000329235.6	AP1S2	chrX	1_dmso	0.0156076
ENST00000252530.9	FAM98C	chr19	1_dmso	0
ENST00000373063.7	FOXP4	chr6	1_dmso	0
ENST00000593863.5	RPS19	chr19	1_dmso	0.00964239
ENST00000647529.1	BCAP31	chrX	1_dmso	0.0135415
ENST00000352903.6	TEX9	chr15	1_dmso	0
ENST00000537505.6	RABEP1	chr17	1_dmso	0.206796
ENST00000398130.6	RELCH	chr18	1_dmso	0
ENST00000312777.9	TCHP	chr12	1_dmso	0.0729811
ENST00000377081.5	KIF1B	chr1	1_dmso	0
ENST00000222266.2	PSENEN	chr19	1_dmso	0.0145833
ENST00000396743.7	OTUD5	chrX	1_dmso	0.00978632
ENST00000290299.7	ATP5PO	chr21	1_dmso	0.0385665
ENST00000324871.12	METTL1	chr12	1_dmso	0.0673077
ENST00000315013.9	EXOC3	chr5	1_dmso	0.0240763
ENST00000268668.11	NDUFB10	chr16	1_dmso	0.00560428
ENST00000373563.8	GIGYF2	chr2	1_dmso	0.0469031
ENST00000393795.7	PSMC3IP	chr17	1_dmso	0
ENST00000330828.2	C12orf60	chr12	1_dmso	0
ENST00000556529.3	MAP1LC3B2	chr12	1_dmso	0.00999565
ENST00000374552.9	EDA	chrX	1_dmso	0
ENST00000379378.8	E2F4	chr16	1_dmso	0.210873
ENST00000392837.9	RIC8B	chr12	1_dmso	0.292969
ENST00000360001.10	SDF4	chr1	1_dmso	0
ENST00000323180.10	PHF21A	chr11	1_dmso	0.640219
ENST00000322088.11	PPP2R1A	chr19	1_dmso	0.0105402
ENST00000451301.5	MORF4L2	chrX	1_dmso	0.00952091
ENST00000370132.8	DBT	chr1	1_dmso	0
ENST00000219431.4	MPG	chr16	1_dmso	0
ENST00000216832.9	PNN	chr14	1_dmso	0.0121478
ENST00000611699.1	NOL12	chr22	1_dmso	0.0562223
ENST00000252288.7	GAMT	chr19	1_dmso	0
ENST00000392622.3	S100A13	chr1	1_dmso	0.0315997
ENST00000329276.10	NOP56	chr20	1_dmso	0.0111621
ENST00000219611.7	CAPN15	chr16	1_dmso	0
ENST00000266546.10	CLSTN3	chr12	1_dmso	0
ENST00000220514.8	OIP5	chr15	1_dmso	0
ENST00000325285.8	FBXW5	chr9	1_dmso	0
ENST00000558134.5	SEC11A	chr15	1_dmso	0.00270969
ENST00000300027.12	FANCI	chr15	1_dmso	0.12808
ENST00000316626.5	GSK3B	chr3	1_dmso	0
ENST00000332303.5	NSMCE3	chr15	1_dmso	0.0116509
ENST00000567759.5	TAF1C	chr16	1_dmso	0
ENST00000301788.12	POLR2G	chr11	1_dmso	0.00552288
ENST00000400199.5	NRIP1	chr21	1_dmso	0
ENST00000257663.4	TMEM60	chr7	1_dmso	0.132258
ENST00000408999.3	RGPD4	chr2	1_dmso	0.139728
ENST00000504087.6	ANKRD50	chr4	1_dmso	0
ENST00000610724.4	TBL2	chr7	1_dmso	0.094108
ENST00000354366.8	NRDE2	chr14	1_dmso	0
ENST00000339397.4	SRFBP1	chr5	1_dmso	0.0450683
ENST00000314607.10	ZMYM4	chr1	1_dmso	0.0900416
ENST00000367679.6	CACYBP	chr1	1_dmso	0.0275139
ENST00000409757.9	TBC1D14	chr4	1_dmso	0
ENST00000295148.9	WDCP	chr2	1_dmso	0.212447
ENST00000301396.8	PELP1	chr17	1_dmso	0.0373253
ENST00000366835.8	TMEM63A	chr1	1_dmso	0
ENST00000456909.6	STK11IP	chr2	1_dmso	0
ENST00000367419.10	GINM1	chr6	1_dmso	0.0757791
ENST00000269346.9	TTYH2	chr17	1_dmso	0.0565569
ENST00000322536.8	DDX10	chr11	1_dmso	0
ENST00000537169.1	ARMCX3	chrX	1_dmso	0
ENST00000220669.10	ZFAND1	chr8	1_dmso	0
ENST00000215793.13	SF3A1	chr22	1_dmso	0.00705564
ENST00000529691.1	ZNF202	chr11	1_dmso	0
ENST00000271002.14	ITGB3BP	chr1	1_dmso	0.0531487
ENST00000056233.4	NFE2L3	chr7	1_dmso	0.152
ENST00000494751.5	CUTA	chr6	1_dmso	0.0159961
ENST00000266673.9	TMEM19	chr12	1_dmso	0
ENST00000398316.7	FNDC3A	chr13	1_dmso	0
ENST00000344099.4	ZNF14	chr19	1_dmso	0
ENST00000337343.8	DGKH	chr13	1_dmso	0.283041
ENST00000506447.5	CEP192	chr18	1_dmso	0
ENST00000614261.4	ARMC9	chr2	1_dmso	0.0404735
ENST00000531165.5	CELF1	chr11	1_dmso	0
ENST00000476842.1	SMIM4	chr3	1_dmso	0
ENST00000327490.8	UBALD2	chr17	1_dmso	0.00725115
ENST00000389156.9	FAM169A	chr5	1_dmso	0.225141
ENST00000432561.6	CHFR	chr12	1_dmso	0
ENST00000337392.10	CLPTM1	chr19	1_dmso	0.0249292
ENST00000539286.5	BRI3	chr7	1_dmso	0
ENST00000305242.9	ARMC4	chr10	1_dmso	0
ENST00000643390.1	MIGA1	chr1	1_dmso	0
ENST00000258436.10	MFSD9	chr2	1_dmso	0
ENST00000647468.2	SERAC1	chr6	1_dmso	0
ENST00000381280.4	SMOC1	chr14	1_dmso	0
ENST00000532090.2	AP5B1	chr11	1_dmso	0
ENST00000578049.3	SEC22B	chr1	1_dmso	0.0271595
ENST00000348459.10	HELLS	chr10	1_dmso	0.126702
ENST00000512111.1	KLHL8	chr4	1_dmso	0
ENST00000306627.7	UBE2E1	chr3	1_dmso	0.0325119
ENST00000313732.8	ZDHHC7	chr16	1_dmso	0.163916
ENST00000381309.7	KDM4C	chr9	1_dmso	0
ENST00000374847.5	TMEM246	chr9	1_dmso	0
ENST00000376936.9	EXOSC10	chr1	1_dmso	0.0747206
ENST00000512960.5	JADE1	chr4	1_dmso	0
ENST00000252329.3	PSMG3	chr7	1_dmso	0.035059
ENST00000264639.9	PSMD3	chr17	1_dmso	0.00420814
ENST00000262367.9	CREBBP	chr16	1_dmso	0.118657
ENST00000606117.1	SIRT5	chr6	1_dmso	0
ENST00000356413.5	IGBP1	chrX	1_dmso	0.00573171
ENST00000373547.8	PPP6C	chr9	1_dmso	0.149505
ENST00000321867.6	ULK1	chr12	1_dmso	0.359862
ENST00000309971.8	GLE1	chr9	1_dmso	0.0641034
ENST00000262525.6	ZNF629	chr16	1_dmso	0
ENST00000392568.7	NUDT14	chr14	1_dmso	0
ENST00000454497.6	OTUD4	chr4	1_dmso	0.211233
ENST00000394894.8	KIF20A	chr5	1_dmso	0
ENST00000376958.5	GPR180	chr13	1_dmso	0.116888
ENST00000433688.2	C11orf95	chr11	1_dmso	0.0887826
ENST00000381663.8	PLCXD1	chrX	1_dmso	0
ENST00000350669.5	LDHB	chr12	1_dmso	0.217516
ENST00000341541.8	THYN1	chr11	1_dmso	0.0034422
ENST00000313115.11	ATOX1	chr5	1_dmso	0.0132396
ENST00000279068.11	LSM14B	chr20	1_dmso	0.0082443
ENST00000323116.10	ATP11B	chr3	1_dmso	0
ENST00000434013.6	NPC2	chr14	1_dmso	0
ENST00000361055.9	UBA3	chr3	1_dmso	0.0758953
ENST00000314328.14	SPECC1L	chr22	1_dmso	0
ENST00000358527.6	EXO5	chr1	1_dmso	0
ENST00000397801.6	ROBO3	chr11	1_dmso	0
ENST00000371142.9	TM9SF3	chr10	1_dmso	0.0610674
ENST00000389017.5	BORCS6	chr17	1_dmso	0
ENST00000295500.8	GPR155	chr2	1_dmso	0
ENST00000455140.7	EPS15L1	chr19	1_dmso	0.00437914
ENST00000391338.3	SRP19	chr5	1_dmso	0.00588159
ENST00000343043.7	DAP3	chr1	1_dmso	0.00206024
ENST00000598334.5	DTNA	chr18	1_dmso	0
ENST00000359626.10	TYW1	chr7	1_dmso	0
ENST00000264595.7	AGA	chr4	1_dmso	0
ENST00000505747.6	THUMPD2	chr2	1_dmso	0
ENST00000340096.11	OFD1	chrX	1_dmso	0
ENST00000620338.4	ACD	chr16	1_dmso	0
ENST00000373825.7	SRPK1	chr6	1_dmso	0.00487078
ENST00000254480.10	SMARCC1	chr3	1_dmso	0.0377829
ENST00000255784.5	CCDC134	chr22	1_dmso	0.0595797
ENST00000637969.1	FTO	chr16	1_dmso	0
ENST00000314583.8	HCLS1	chr3	1_dmso	0
ENST00000389120.8	RNF20	chr9	1_dmso	0
ENST00000313117.11	SRSF7	chr2	1_dmso	0
ENST00000355112.8	BLM	chr15	1_dmso	0.0476626
ENST00000303586.11	ZNF30	chr19	1_dmso	0
ENST00000356136.8	UVRAG	chr11	1_dmso	0
ENST00000414468.3	ZNF805	chr19	1_dmso	0
ENST00000400451.7	ZNF74	chr22	1_dmso	0
ENST00000266022.9	RBM6	chr3	1_dmso	0.0729884
ENST00000309318.8	PPP1R14B	chr11	1_dmso	0.0353676
ENST00000303809.7	ZNF296	chr19	1_dmso	0
ENST00000250237.10	QTRT1	chr19	1_dmso	0
ENST00000369883.3	BORCS7	chr10	1_dmso	0
ENST00000376234.7	TMTC4	chr13	1_dmso	0
ENST00000398004.4	SLC35E3	chr12	1_dmso	0.14212
ENST00000256001.13	ACTR3B	chr7	1_dmso	0
ENST00000311191.10	LRCH1	chr13	1_dmso	0
ENST00000251775.9	SNX4	chr3	1_dmso	0.0243957
ENST00000433727.5	BET1	chr7	1_dmso	0
ENST00000377698.4	ALDH1B1	chr9	1_dmso	0
ENST00000434507.5	GALNT11	chr7	1_dmso	0
ENST00000539719.6	ZNF362	chr1	1_dmso	0
ENST00000239878.9	UFM1	chr13	1_dmso	0
ENST00000333209.4	GPRIN3	chr4	1_dmso	0
ENST00000304758.5	AMOT	chrX	1_dmso	0.00969006
ENST00000438925.7	MMS19	chr10	1_dmso	0.154827
ENST00000421967.5	NME6	chr3	1_dmso	0.0139839
ENST00000401949.6	GRB10	chr7	1_dmso	0.16592
ENST00000461457.1	NDUFB2	chr7	1_dmso	0
ENST00000248437.9	TUBA4A	chr2	1_dmso	0
ENST00000456324.5	ZNF146	chr19	1_dmso	0.113838
ENST00000298717.9	METTL3	chr14	1_dmso	0.0161154
ENST00000239243.7	MSX2	chr5	1_dmso	0.0548208
ENST00000003100.13	CYP51A1	chr7	1_dmso	0.00910185
ENST00000261889.9	SNX1	chr15	1_dmso	0
ENST00000334463.4	ERCC6L	chrX	1_dmso	0.325431
ENST00000641407.1	MTHFR	chr1	1_dmso	0.551163
ENST00000648566.1	BCL10	chr1	1_dmso	0.227242
ENST00000411458.5	GPR137	chr11	1_dmso	0
ENST00000592743.5	EZH1	chr17	1_dmso	0
ENST00000538927.1	ALG10	chr12	1_dmso	0
ENST00000259467.8	PDCL	chr9	1_dmso	0.0563408
ENST00000254325.9	RFX1	chr19	1_dmso	0
ENST00000254190.4	CHSY1	chr15	1_dmso	0
ENST00000316937.8	C7orf43	chr7	1_dmso	0
ENST00000551516.1	CPSF6	chr12	1_dmso	0.00950904
ENST00000361168.9	CLK2	chr1	1_dmso	0.137271
ENST00000649815.1	AKT1	chr14	1_dmso	0.0671977
ENST00000379638.9	REEP5	chr5	1_dmso	0.0387446
ENST00000397238.7	AGAP3	chr7	1_dmso	0
ENST00000291458.9	CCDC58	chr3	1_dmso	0.0155093
ENST00000256398.13	ELP3	chr8	1_dmso	0
ENST00000178638.8	CA12	chr15	1_dmso	0
ENST00000369485.9	RNGTT	chr6	1_dmso	0
ENST00000376652.8	ENTPD6	chr20	1_dmso	0
ENST00000327423.11	PRR14L	chr22	1_dmso	0.024067
ENST00000254250.7	THAP1	chr8	1_dmso	0
ENST00000219837.12	KNOP1	chr16	1_dmso	0
ENST00000519676.6	SLC25A30	chr13	1_dmso	0
ENST00000188312.6	ACTR6	chr12	1_dmso	0.139408
ENST00000394588.3	NMB	chr15	1_dmso	0
ENST00000300181.7	TSC22D4	chr7	1_dmso	0
ENST00000313080.8	RHBDF2	chr17	1_dmso	0
ENST00000334211.12	ARAP1	chr11	1_dmso	0
ENST00000250535.5	CDO1	chr5	1_dmso	0
ENST00000635200.1	AL031777.3	chr6	1_dmso	0.043856
ENST00000316788.12	AP3S1	chr5	1_dmso	0.0346722
ENST00000374338.4	LDLRAP1	chr1	1_dmso	0
ENST00000005286.8	TMEM132A	chr11	1_dmso	0
ENST00000376511.7	PPP1R10	chr6	1_dmso	0.0354205
ENST00000307720.4	PPID	chr4	1_dmso	0
ENST00000316157.7	LARP4B	chr10	1_dmso	0.0314136
ENST00000361574.10	R3HDM4	chr19	1_dmso	0.0809793
ENST00000369466.9	TTF2	chr1	1_dmso	0
ENST00000432641.2	SDHAF3	chr7	1_dmso	0.046934
ENST00000536171.1	TMEM109	chr11	1_dmso	0.0386925
ENST00000196551.8	RPS5	chr19	1_dmso	0.00984067
ENST00000374542.10	DAXX	chr6	1_dmso	0.0228096
ENST00000242285.10	CLTA	chr9	1_dmso	0.022777
ENST00000291539.11	PDE9A	chr21	1_dmso	0
ENST00000542778.5	NELFA	chr4	1_dmso	0
ENST00000317991.9	GRAMD1A	chr19	1_dmso	0.0235248
ENST00000326181.11	TRAF7	chr16	1_dmso	0
ENST00000325954.9	RNF10	chr12	1_dmso	0
ENST00000588649.7	POLRMT	chr19	1_dmso	0.363284
ENST00000254928.10	ERAL1	chr17	1_dmso	0.0323779
ENST00000311051.7	APBB1	chr11	1_dmso	0
ENST00000490341.2	TUBA4B	chr2	1_dmso	0.110903
ENST00000332180.9	WASHC4	chr12	1_dmso	0
ENST00000375772.7	MAGED1	chrX	1_dmso	0.00771022
ENST00000449354.6	MRPS25	chr3	1_dmso	0.0197412
ENST00000220058.9	MTFMT	chr15	1_dmso	0
ENST00000370151.9	DPCD	chr10	1_dmso	0
ENST00000269576.6	KRT10	chr17	1_dmso	34.7325
ENST00000328965.9	OAF	chr11	1_dmso	0
ENST00000354724.8	HEY1	chr8	1_dmso	0
ENST00000326043.5	MAF	chr16	1_dmso	0.0736428
ENST00000263097.9	CNN2	chr19	1_dmso	0.00763378
ENST00000308664.10	ATP2A2	chr12	1_dmso	0
ENST00000582322.1	SOCS6	chr18	1_dmso	0
ENST00000260731.5	KIF11	chr10	1_dmso	0.0307629
ENST00000272065.10	ACP1	chr2	1_dmso	0.0138642
ENST00000366542.6	CEP170	chr1	1_dmso	0
ENST00000354185.9	DDX21	chr10	1_dmso	0.0182515
ENST00000308406.9	MAPK7	chr17	1_dmso	0
ENST00000275603.9	CCT6A	chr7	1_dmso	0.0290529
ENST00000356971.3	ICK	chr6	1_dmso	0.531624
ENST00000426077.3	TMEM185B	chr2	1_dmso	0
ENST00000225665.12	SLC25A11	chr17	1_dmso	0.00311332
ENST00000394505.6	KRIT1	chr7	1_dmso	0
ENST00000357242.10	TBC1D8B	chrX	1_dmso	0
ENST00000377208.7	POU4F1	chr13	1_dmso	0
ENST00000224862.7	FBXL15	chr10	1_dmso	0
ENST00000264694.13	SNX25	chr4	1_dmso	0
ENST00000376473.9	C6orf136	chr6	1_dmso	0
ENST00000380814.4	SLC46A3	chr13	1_dmso	0
ENST00000372281.8	TMEM254	chr10	1_dmso	0.0170867
ENST00000357847.8	AIG1	chr6	1_dmso	0.0827887
ENST00000420616.6	PEX5	chr12	1_dmso	0.0725741
ENST00000393600.8	FAM50A	chrX	1_dmso	0.00452068
ENST00000397912.3	PRKRIP1	chr7	1_dmso	0
ENST00000375527.2	ZBTB12	chr6	1_dmso	0
ENST00000371217.10	TCTN3	chr10	1_dmso	0.0148297
ENST00000242848.8	ZC3H13	chr13	1_dmso	0
ENST00000316939.3	GADD45GIP1	chr19	1_dmso	0.0500787
ENST00000375537.8	EHMT2	chr6	1_dmso	0.0487359
ENST00000334801.7	BCL9L	chr11	1_dmso	0
ENST00000202017.6	PDRG1	chr20	1_dmso	0.0396476
ENST00000346416.7	CDK5RAP1	chr20	1_dmso	0.0145972
ENST00000310015.11	SP3	chr2	1_dmso	0.145898
ENST00000321341.11	ME2	chr18	1_dmso	0
ENST00000249806.11	CLN6	chr15	1_dmso	0
ENST00000013125.8	MAP4K5	chr14	1_dmso	0.176371
ENST00000293406.7	LSM12	chr17	1_dmso	0.0561627
ENST00000219473.11	USP10	chr16	1_dmso	0
ENST00000319725.10	FUBP3	chr9	1_dmso	0.0178416
ENST00000405442.5	EIF3D	chr22	1_dmso	0.0104086
ENST00000307712.11	SEC23A	chr14	1_dmso	0.117083
ENST00000269195.5	GALNT1	chr18	1_dmso	0.0693556
ENST00000344908.9	MAP3K2	chr2	1_dmso	0.0307928
ENST00000368199.7	SH2D2A	chr1	1_dmso	0.155201
ENST00000566866.5	EIF3C	chr16	1_dmso	0.0128299
ENST00000303577.6	PCBP1	chr2	1_dmso	0.0257714
ENST00000369085.7	BAG3	chr10	1_dmso	0.0476552
ENST00000316052.6	EXOSC4	chr8	1_dmso	0.0131653
ENST00000300870.15	ZNF267	chr16	1_dmso	0.092926
ENST00000441582.2	ZBTB38	chr3	1_dmso	0
ENST00000542447.6	CADM1	chr11	1_dmso	0.0245473
ENST00000370801.8	AC118549.1	chr1	1_dmso	0.0551643
ENST00000344824.10	TPM4	chr19	1_dmso	0.00826845
ENST00000359595.7	HAPLN3	chr15	1_dmso	0
ENST00000368809.1	S100A10	chr1	1_dmso	0.00643491
ENST00000341084.7	RNF19A	chr8	1_dmso	0.0777538
ENST00000341105.6	GATA2	chr3	1_dmso	0
ENST00000272444.7	DUSP11	chr2	1_dmso	0
ENST00000366932.4	RRP15	chr1	1_dmso	0.020422
ENST00000380051.6	RPP40	chr6	1_dmso	0
ENST00000293261.8	TMEM143	chr19	1_dmso	0.186153
ENST00000341446.9	BRI3BP	chr12	1_dmso	0.468724
ENST00000396987.7	GPAT4	chr8	1_dmso	0.0256765
ENST00000615008.4	TMEM230	chr20	1_dmso	0
ENST00000300107.7	CLPX	chr15	1_dmso	0
ENST00000395633.5	ATP5F1D	chr19	1_dmso	0.0265466
ENST00000409299.8	PXMP4	chr20	1_dmso	0.0757974
ENST00000357164.3	GM2A	chr5	1_dmso	0.0125326
ENST00000356891.4	C12orf29	chr12	1_dmso	0.068692
ENST00000549920.6	RPL18	chr19	1_dmso	0.0207013
ENST00000617138.4	MDK	chr11	1_dmso	0
ENST00000343028.9	TM7SF3	chr12	1_dmso	0.0361851
ENST00000575771.5	NAA38	chr17	1_dmso	0.0790762
ENST00000619836.4	PDIK1L	chr1	1_dmso	0.331885
ENST00000379143.10	PCNA	chr20	1_dmso	0.0152427
ENST00000457855.1	BRPF1	chr3	1_dmso	0
ENST00000359237.9	PLAC1	chrX	1_dmso	0
ENST00000505788.5	2021-09-11	chr4	1_dmso	0
ENST00000355354.13	CD47	chr3	1_dmso	0.0310004
ENST00000319285.4	DCTPP1	chr16	1_dmso	0.00721345
ENST00000431156.6	TTI2	chr8	1_dmso	0
ENST00000344920.9	NNT	chr5	1_dmso	0
ENST00000395663.1	ATP5F1E	chr20	1_dmso	0
ENST00000305963.2	MMGT1	chrX	1_dmso	0
ENST00000321560.4	PLD6	chr17	1_dmso	0.0212392
ENST00000633531.1	PON2	chr7	1_dmso	0.226614
ENST00000399464.7	NEURL4	chr17	1_dmso	0.0443074
ENST00000409523.1	C2orf76	chr2	1_dmso	0
ENST00000525158.1	TIMM10	chr11	1_dmso	0.00957511
ENST00000299163.7	HIF1AN	chr10	1_dmso	0
ENST00000372879.8	TOMM7	chr7	1_dmso	0.127942
ENST00000266674.10	LGR5	chr12	1_dmso	0
ENST00000167462.9	LLGL2	chr17	1_dmso	0
ENST00000636580.1	ATP6AP2	chrX	1_dmso	0.0696569
ENST00000381334.10	TMEM165	chr4	1_dmso	0.0440084
ENST00000373255.9	H2AFY2	chr10	1_dmso	0.0132698
ENST00000290921.10	CTBP1	chr4	1_dmso	0.0119694
ENST00000524737.5	CHEK1	chr11	1_dmso	0.0087369
ENST00000543872.6	SMG8	chr17	1_dmso	0
ENST00000349721.8	SMARCA2	chr9	1_dmso	0
ENST00000366773.8	ERMARD	chr6	1_dmso	0
ENST00000380989.6	PITRM1	chr10	1_dmso	0
ENST00000281273.8	QTRT2	chr3	1_dmso	0.0398622
ENST00000356924.9	ABCD4	chr14	1_dmso	0.140516
ENST00000324932.12	NUP98	chr11	1_dmso	0.00949874
ENST00000534548.6	NCAPD3	chr11	1_dmso	0.0448463
ENST00000378827.5	BMP2	chr20	1_dmso	0
ENST00000256151.8	CCDC59	chr12	1_dmso	0.00774336
ENST00000369888.6	ZNF512B	chr20	1_dmso	0.0324032
ENST00000610140.6	NT5C3A	chr7	1_dmso	0
ENST00000392476.6	SEC14L1	chr17	1_dmso	0
ENST00000244137.12	PEPD	chr19	1_dmso	0
ENST00000299299.4	PCBD1	chr10	1_dmso	0.0145691
ENST00000327787.13	FAAP100	chr17	1_dmso	0.0768044
ENST00000537561.5	NUDT16	chr3	1_dmso	0
ENST00000349004.6	NDRG3	chr20	1_dmso	0.0119947
ENST00000587250.4	RND2	chr17	1_dmso	0
ENST00000246535.4	PDCD2L	chr19	1_dmso	0.218776
ENST00000611074.4	RAVER1	chr19	1_dmso	0
ENST00000578186.2	HIST2H4A	chr1	1_dmso	0.00205713
ENST00000269097.8	G6PC3	chr17	1_dmso	0.0368573
ENST00000366728.6	GUK1	chr1	1_dmso	0
ENST00000356436.8	TBC1D7	chr6	1_dmso	0.0410383
ENST00000272227.7	PDIA6	chr2	1_dmso	0.00961399
ENST00000264914.10	ARSB	chr5	1_dmso	0
ENST00000370992.8	RRP12	chr10	1_dmso	0
ENST00000316731.12	CCZ1B	chr7	1_dmso	0.0455247
ENST00000302362.11	COPRS	chr17	1_dmso	0.0386839
ENST00000649463.1	KAT6B	chr10	1_dmso	0
ENST00000567468.5	GGA2	chr16	1_dmso	0
ENST00000373247.6	FPGS	chr9	1_dmso	0.0282843
ENST00000401642.8	SCFD2	chr4	1_dmso	0
ENST00000334310.10	TEAD1	chr11	1_dmso	0.0992421
ENST00000350777.6	HINFP	chr11	1_dmso	0
ENST00000332439.5	CYB5D1	chr17	1_dmso	0
ENST00000453384.7	RAB34	chr17	1_dmso	0
ENST00000370775.2	RTL8A	chrX	1_dmso	0
ENST00000546500.5	HNRNPA1	chr12	1_dmso	0.0163286
ENST00000358290.9	HSD17B11	chr4	1_dmso	0.0898946
ENST00000310682.6	SETD6	chr16	1_dmso	0
ENST00000269445.10	DYM	chr18	1_dmso	0.174097
ENST00000380739.6	SERPINB1	chr6	1_dmso	0
ENST00000392590.3	CDCA4	chr14	1_dmso	0
ENST00000374518.6	BMS1	chr10	1_dmso	0
ENST00000253754.8	PDLIM4	chr5	1_dmso	0.112994
ENST00000380310.6	FBXL19	chr16	1_dmso	0
ENST00000228820.9	PARP11	chr12	1_dmso	0
ENST00000504169.2	CDKN2AIP	chr4	1_dmso	0
ENST00000354831.11	NRDC	chr1	1_dmso	0.0165354
ENST00000536220.5	ZNF573	chr19	1_dmso	0
ENST00000409180.1	MRPL35	chr2	1_dmso	0
ENST00000273130.9	DYNC1LI1	chr3	1_dmso	0.035885
ENST00000373542.9	PHKA1	chrX	1_dmso	0
ENST00000336233.10	LIPA	chr10	1_dmso	0.051715
ENST00000300005.7	ERI2	chr16	1_dmso	0
ENST00000371996.9	MINPP1	chr10	1_dmso	0
ENST00000284881.9	C21orf91	chr21	1_dmso	0.050466
ENST00000330579.6	NOC4L	chr12	1_dmso	0
ENST00000368654.8	MKI67	chr10	1_dmso	0
ENST00000397011.2	EIF3B	chr7	1_dmso	0.0151102
ENST00000398090.3	SLC7A2	chr8	1_dmso	0.04663
ENST00000615984.4	METTL23	chr17	1_dmso	0.113718
ENST00000312838.8	RNF166	chr16	1_dmso	0.0354872
ENST00000378204.6	EXT1	chr8	1_dmso	0
ENST00000372805.7	CAP1	chr1	1_dmso	0.00944436
ENST00000536133.2	CXorf56	chrX	1_dmso	0
ENST00000621418.4	MAGI1	chr3	1_dmso	0
ENST00000006658.11	SPATA20	chr17	1_dmso	0.19805
ENST00000264254.11	PDCL3	chr2	1_dmso	0.0755028
ENST00000261908.11	NEO1	chr15	1_dmso	0.0421166
ENST00000371113.9	OCRL	chrX	1_dmso	0.0574653
ENST00000392092.7	TBP	chr6	1_dmso	0
ENST00000614878.4	ANKRD13B	chr17	1_dmso	0.0666186
ENST00000367998.5	B4GALT3	chr1	1_dmso	0.0744051
ENST00000328697.11	CCDC34	chr11	1_dmso	0.0377143
ENST00000535206.5	B4GALT1	chr9	1_dmso	0
ENST00000590474.7	MAP2K6	chr17	1_dmso	0
ENST00000328205.9	LIN9	chr1	1_dmso	0
ENST00000361575.4	RPL39	chrX	1_dmso	0.00300748
ENST00000366654.5	FAM89A	chr1	1_dmso	0
ENST00000421852.6	TMEM41A	chr3	1_dmso	0.08128
ENST00000443527.6	CRY2	chr11	1_dmso	0
ENST00000335135.8	GATA4	chr8	1_dmso	0.00476811
ENST00000263382.8	ASF1B	chr19	1_dmso	0.00405677
ENST00000376663.8	BMI1	chr10	1_dmso	0.14467
ENST00000413384.7	SLC4A2	chr7	1_dmso	0
ENST00000245816.10	CLPP	chr19	1_dmso	0.00287217
ENST00000317204.11	TOLLIP	chr11	1_dmso	0.00808947
ENST00000525962.5	TGFBR3	chr1	1_dmso	0
ENST00000263918.9	STRN	chr2	1_dmso	0
ENST00000372577.2	NUP188	chr9	1_dmso	0.00388844
ENST00000539310.5	PLS3	chrX	1_dmso	0.0342424
ENST00000400577.4	RBM11	chr21	1_dmso	0.0806548
ENST00000397053.6	UPF2	chr10	1_dmso	0
ENST00000646651.1	UBE2T	chr1	1_dmso	0.00981009
ENST00000361125.1	SMURF1	chr7	1_dmso	0
ENST00000371437.5	NDUFA1	chrX	1_dmso	0.0616048
ENST00000375394.7	SKIV2L	chr6	1_dmso	0
ENST00000221086.8	MTMR9	chr8	1_dmso	0
ENST00000000233.10	ARF5	chr7	1_dmso	0.000536769
ENST00000324170.7	ZCCHC10	chr5	1_dmso	0.351719
ENST00000400099.5	ATP5PF	chr21	1_dmso	0
ENST00000366669.9	COG2	chr1	1_dmso	0.634976
ENST00000532462.5	PYGL	chr14	1_dmso	0
ENST00000527249.5	EIF1AD	chr11	1_dmso	0
ENST00000263409.8	LIFR	chr5	1_dmso	0.0429967
ENST00000540393.6	RAP1GAP2	chr17	1_dmso	0
ENST00000249289.5	ATP6V1F	chr7	1_dmso	0.0111267
ENST00000371899.9	SLC2A6	chr9	1_dmso	0
ENST00000382297.6	KANK1	chr9	1_dmso	0.505176
ENST00000396442.7	OCLN	chr5	1_dmso	0.121529
ENST00000374050.4	ATP6V1G1	chr9	1_dmso	0.0077096
ENST00000266517.8	ETNK1	chr12	1_dmso	0.539171
ENST00000485846.5	HBP1	chr7	1_dmso	0
ENST00000341318.9	KAT5	chr11	1_dmso	0.0156496
ENST00000274376.10	RASA1	chr5	1_dmso	0
ENST00000617763.1	NDUFA6	chr22	1_dmso	0
ENST00000432825.7	FBXO10	chr9	1_dmso	0.0689103
ENST00000303887.9	MCM7	chr7	1_dmso	0.00973995
ENST00000366661.9	TTC13	chr1	1_dmso	0
ENST00000585482.6	SARM1	chr17	1_dmso	0
ENST00000238714.8	PAPOLG	chr2	1_dmso	0
ENST00000578921.6	RAB31	chr18	1_dmso	0.0684425
ENST00000395405.5	ZWINT	chr10	1_dmso	0.082553
ENST00000324679.4	SAV1	chr14	1_dmso	0
ENST00000373166.8	TRAPPC3	chr1	1_dmso	0.0186465
ENST00000357814.7	NAT9	chr17	1_dmso	0.0887987
ENST00000368575.3	RAB13	chr1	1_dmso	0
ENST00000297029.10	SCIN	chr7	1_dmso	0
ENST00000316077.14	MAP7D3	chrX	1_dmso	0.0206707
ENST00000643683.1	SMARCE1	chr17	1_dmso	0.0346526
ENST00000375128.4	XPA	chr9	1_dmso	0.10622
ENST00000371208.4	HOOK1	chr1	1_dmso	0
ENST00000185150.9	ERLEC1	chr2	1_dmso	0
ENST00000393881.7	NKIRAS2	chr17	1_dmso	0.020051
ENST00000398665.8	DOT1L	chr19	1_dmso	0
ENST00000314565.9	BORCS5	chr12	1_dmso	0
ENST00000651671.1	NOTCH1	chr9	1_dmso	0
ENST00000219271.4	MMP15	chr16	1_dmso	0
ENST00000432496.6	TBCK	chr4	1_dmso	0
ENST00000325495.9	HNRNPM	chr19	1_dmso	0.0137693
ENST00000427478.6	CNEP1R1	chr16	1_dmso	0.126466
ENST00000338146.7	SPRYD4	chr12	1_dmso	0
ENST00000360586.8	WDHD1	chr14	1_dmso	0
ENST00000493901.5	MAP3K6	chr1	1_dmso	0
ENST00000399169.8	STOX1	chr10	1_dmso	0
ENST00000205636.4	CMTM6	chr3	1_dmso	0.112679
ENST00000645818.1	SPG7	chr16	1_dmso	0
ENST00000557943.6	ETFA	chr15	1_dmso	0.0168809
ENST00000379095.4	NGRN	chr15	1_dmso	0.014746
ENST00000584667.6	SAP30BP	chr17	1_dmso	0.163377
ENST00000240423.9	NCAPH	chr2	1_dmso	0.021035
ENST00000335754.8	ACTR8	chr3	1_dmso	0.0427726
ENST00000320356.6	EZH2	chr7	1_dmso	0.0127517
ENST00000313486.11	PITPNA	chr17	1_dmso	0.0169436
ENST00000376442.8	DHX16	chr6	1_dmso	0
ENST00000586027.5	GIPC1	chr19	1_dmso	0
ENST00000244040.4	RAB22A	chr20	1_dmso	0
ENST00000389082.10	DENND5B	chr12	1_dmso	0
ENST00000396672.5	STK33	chr11	1_dmso	0
ENST00000221418.9	ECH1	chr19	1_dmso	0.0125355
ENST00000611477.1	ZNF16	chr8	1_dmso	0
ENST00000361786.7	CIPC	chr14	1_dmso	0
ENST00000354883.10	SLC25A26	chr3	1_dmso	0.042328
ENST00000342228.7	SLC20A2	chr8	1_dmso	0
ENST00000263377.6	BRD4	chr19	1_dmso	0
ENST00000424830.6	PUDP	chrX	1_dmso	0.0472688
ENST00000532743.6	RAD51	chr15	1_dmso	0.0798156
ENST00000340457.8	UPK3BL1	chr7	1_dmso	0.0133862
ENST00000349780.9	CDK5RAP2	chr9	1_dmso	0
ENST00000290295.7	HOXB13	chr17	1_dmso	0
ENST00000616316.1	IFITM2	chr11	1_dmso	0
ENST00000650590.1	XYLB	chr3	1_dmso	0
ENST00000301012.8	MVD	chr16	1_dmso	0.0681552
ENST00000589328.5	PSTPIP2	chr18	1_dmso	0
ENST00000310418.8	CLTB	chr5	1_dmso	0.0154612
ENST00000433197.4	ERN1	chr17	1_dmso	0
ENST00000264720.7	GTF3C2	chr2	1_dmso	0.0677997
ENST00000342745.5	SUSD6	chr14	1_dmso	0.0413929
ENST00000217958.8	PSMD10	chrX	1_dmso	0.000991408
ENST00000552864.5	LIN7A	chr12	1_dmso	0
ENST00000389506.10	KMT2A	chr11	1_dmso	0
ENST00000652332.1	PDIA4	chr7	1_dmso	0.00579909
ENST00000287996.8	IPPK	chr9	1_dmso	0
ENST00000229214.9	KRR1	chr12	1_dmso	0
ENST00000340541.4	VAPA	chr18	1_dmso	0.0414695
ENST00000361648.6	ATP11C	chrX	1_dmso	0.0156967
ENST00000391831.5	AKT1S1	chr19	1_dmso	0.131579
ENST00000326729.9	GSTM4	chr1	1_dmso	0
ENST00000355341.8	ZFYVE19	chr15	1_dmso	0
ENST00000398209.7	ADAM22	chr7	1_dmso	0.264033
ENST00000342216.8	PKN1	chr19	1_dmso	0
ENST00000351328.8	CS	chr12	1_dmso	0.0452381
ENST00000267116.8	ANKRD52	chr12	1_dmso	0
ENST00000263577.11	CDON	chr11	1_dmso	0.188416
ENST00000298510.4	PRDX3	chr10	1_dmso	0.00373228
ENST00000296149.9	ELP6	chr3	1_dmso	0.108181
ENST00000202556.13	PPP1R13B	chr14	1_dmso	0.195652
ENST00000308127.9	SSH3	chr11	1_dmso	0
ENST00000538402.1	AGPAT2	chr9	1_dmso	0
ENST00000318471.5	PEX7	chr6	1_dmso	0
ENST00000378078.4	RGP1	chr9	1_dmso	0.0662263
ENST00000247833.11	RAB3IP	chr12	1_dmso	0
ENST00000238823.13	FAM98A	chr2	1_dmso	0.025906
ENST00000294785.10	NCSTN	chr1	1_dmso	0
ENST00000355946.6	SH3PXD2A	chr10	1_dmso	0.153275
ENST00000353442.9	LMBR1	chr7	1_dmso	0
ENST00000377560.9	HECTD4	chr12	1_dmso	0
ENST00000555028.5	LIN52	chr14	1_dmso	0.0299994
ENST00000377636.7	TBC1D4	chr13	1_dmso	0
ENST00000304363.9	KMT5B	chr11	1_dmso	0.0566967
ENST00000227524.9	PRPF19	chr11	1_dmso	0.00176017
ENST00000261739.8	ANKRD13A	chr12	1_dmso	0
ENST00000469796.6	ACSL4	chrX	1_dmso	0.0124556
ENST00000339647.6	UBC	chr12	1_dmso	0.0187043
ENST00000344229.7	RNF13	chr3	1_dmso	0.0517217
ENST00000373327.5	TRAF3IP1	chr2	1_dmso	0.28375
ENST00000419333.5	PCYT1A	chr3	1_dmso	0
ENST00000251849.8	RAF1	chr3	1_dmso	0
ENST00000396705.10	TPI1	chr12	1_dmso	0.00118522
ENST00000397851.6	NDRG2	chr14	1_dmso	0.00779159
ENST00000265748.7	ANLN	chr7	1_dmso	0
ENST00000410024.5	COPS7B	chr2	1_dmso	0
ENST00000573224.2	GOSR2	chr17	1_dmso	0
ENST00000330154.6	ARMCX2	chrX	1_dmso	0
ENST00000380317.8	BCL7C	chr16	1_dmso	0
ENST00000360803.9	GTPBP4	chr10	1_dmso	0.0033696
ENST00000334955.13	RSBN1L	chr7	1_dmso	0
ENST00000253108.9	EIF3G	chr19	1_dmso	0.017622
ENST00000360383.7	CDC16	chr13	1_dmso	0.093851
ENST00000346169.6	EIF4G1	chr3	1_dmso	0.0196721
ENST00000372224.9	KIF2C	chr1	1_dmso	0
ENST00000294168.8	TAF6L	chr11	1_dmso	0
ENST00000361735.4	EEF1AKNMT	chr1	1_dmso	0.163038
ENST00000497473.5	IAH1	chr2	1_dmso	0.0127382
ENST00000500869.6	LYSMD3	chr5	1_dmso	0.114007
ENST00000361573.2	SLC9A8	chr20	1_dmso	0.166375
ENST00000466652.2	CREG1	chr1	1_dmso	0
ENST00000389737.5	TRMT44	chr4	1_dmso	0
ENST00000379388.7	HIVEP1	chr6	1_dmso	0
ENST00000249014.5	CDC42EP1	chr22	1_dmso	0
ENST00000337488.11	FIP1L1	chr4	1_dmso	0.0495251
ENST00000447966.6	ASIC1	chr12	1_dmso	0
ENST00000325542.10	CEP57	chr11	1_dmso	0.0903642
ENST00000278823.7	MTA2	chr11	1_dmso	0.00208377
ENST00000371601.5	NPDC1	chr9	1_dmso	0.0231686
ENST00000546034.1	SLC29A2	chr11	1_dmso	0
ENST00000323345.11	RPL7A	chr9	1_dmso	0.00557259
ENST00000421798.4	PNMA6A	chrX	1_dmso	0.174753
ENST00000359534.4	KCNK5	chr6	1_dmso	0
ENST00000315322.8	IFT22	chr7	1_dmso	0.0217014
ENST00000361729.3	E2F2	chr1	1_dmso	0
ENST00000501748.3	ZNF623	chr8	1_dmso	0
ENST00000246802.10	NOP53	chr19	1_dmso	0.0294445
ENST00000372728.4	BEX1	chrX	1_dmso	0.0514925
ENST00000423823.6	ZNF302	chr19	1_dmso	0.168551
ENST00000260810.9	TOPBP1	chr3	1_dmso	0.0472441
ENST00000040663.8	MRI1	chr19	1_dmso	0
ENST00000545128.5	PCSK5	chr9	1_dmso	0
ENST00000445888.6	TP53	chr17	1_dmso	0
ENST00000261819.8	ANAPC5	chr12	1_dmso	0.0103094
ENST00000370008.4	STXBP3	chr1	1_dmso	0
ENST00000355095.8	ZNF736	chr7	1_dmso	0.10746
ENST00000565488.6	SLC25A24	chr1	1_dmso	0.0208464
ENST00000333868.10	CASP9	chr1	1_dmso	0.0497915
ENST00000645749.1	HARS2	chr5	1_dmso	0
ENST00000422514.7	RPL23A	chr17	1_dmso	0.00145713
ENST00000247182.6	SIX1	chr14	1_dmso	0
ENST00000550165.5	MCRS1	chr12	1_dmso	0.0785561
ENST00000394908.9	FLOT2	chr17	1_dmso	0
ENST00000481909.2	C10orf88	chr10	1_dmso	0
ENST00000225719.9	CPD	chr17	1_dmso	0.366938
ENST00000281871.10	MZT2B	chr2	1_dmso	0.0546169
ENST00000409064.5	KDM3A	chr2	1_dmso	0.0349917
ENST00000538274.5	KIAA0513	chr16	1_dmso	0
ENST00000610261.6	ZNF595	chr4	1_dmso	0
ENST00000370483.9	COX15	chr10	1_dmso	0.0383056
ENST00000301765.10	VPS37C	chr11	1_dmso	0
ENST00000340333.7	ALG1L	chr3	1_dmso	0.216117
ENST00000372073.5	TMEM164	chrX	1_dmso	0.127329
ENST00000228515.5	CSRNP2	chr12	1_dmso	0
ENST00000248958.5	SDF2L1	chr22	1_dmso	0.0362232
ENST00000466499.6	EIF2S1	chr14	1_dmso	0
ENST00000334444.11	ABCC5	chr3	1_dmso	0.112691
ENST00000613509.1	ZNF48	chr16	1_dmso	0
ENST00000203166.10	HAUS5	chr19	1_dmso	0.00918689
ENST00000331457.8	DRG1	chr22	1_dmso	0.00596414
ENST00000268711.4	MED9	chr17	1_dmso	0.0250276
ENST00000396984.1	HIST1H2BC	chr6	1_dmso	0.0303966
ENST00000435064.5	INTS11	chr1	1_dmso	0.077516
ENST00000269243.8	MYH10	chr17	1_dmso	0.0205485
ENST00000287218.9	ZFAND3	chr6	1_dmso	0.0603784
ENST00000300737.8	STIM1	chr11	1_dmso	0
ENST00000309522.7	HADH	chr4	1_dmso	0.0523914
ENST00000304734.9	RPL7L1	chr6	1_dmso	0.00312955
ENST00000312280.9	PMP22	chr17	1_dmso	0.132979
ENST00000643139.1	SIX5	chr19	1_dmso	0.116677
ENST00000299608.7	TMX3	chr18	1_dmso	0.0921774
ENST00000203556.9	GMIP	chr19	1_dmso	1.28
ENST00000554659.6	VTI1B	chr14	1_dmso	0
ENST00000381663.8_PAR_Y	PLCXD1	chrY	1_dmso	0.0514803
ENST00000372969.8	NDUFS5	chr1	1_dmso	0.00545901
ENST00000531089.5	CTSB	chr8	1_dmso	0
ENST00000233838.9	GGCX	chr2	1_dmso	0
ENST00000493112.5	SUCLG2	chr3	1_dmso	0
ENST00000246548.9	UBA2	chr19	1_dmso	0.0471303
ENST00000601423.5	JOSD2	chr19	1_dmso	0
ENST00000558939.5	TLE3	chr15	1_dmso	0
ENST00000244745.3	SOX4	chr6	1_dmso	0
ENST00000256544.8	KATNBL1	chr15	1_dmso	0.223631
ENST00000464848.5	TTC26	chr7	1_dmso	0
ENST00000358154.8	METTL9	chr16	1_dmso	0.0514405
ENST00000564153.5	SNAP23	chr15	1_dmso	0.0130522
ENST00000336604.8	IFFO1	chr12	1_dmso	0.0270801
ENST00000357849.9	COPS5	chr8	1_dmso	0.108737
ENST00000228437.10	PRDM4	chr12	1_dmso	0
ENST00000648638.1	THRAP3	chr1	1_dmso	0
ENST00000377044.9	CEMIP2	chr9	1_dmso	0
ENST00000374080.8	MED12	chrX	1_dmso	0
ENST00000392799.7	PLEKHA1	chr10	1_dmso	0
ENST00000413518.5	ERVK3-1	chr19	1_dmso	0
ENST00000593829.5	LSM4	chr19	1_dmso	0.0105911
ENST00000250916.6	KLF16	chr19	1_dmso	0.112746
ENST00000228306.8	RPLP0	chr12	1_dmso	0.0295326
ENST00000465995.6	DNAJC24	chr11	1_dmso	0
ENST00000354488.8	DDRGK1	chr20	1_dmso	0.0337767
ENST00000377351.8	UBA1	chrX	1_dmso	0
ENST00000376436.5	ZNF337	chr20	1_dmso	0
ENST00000243056.5	HOXC13	chr12	1_dmso	0.0331246
ENST00000281081.12	NUBPL	chr14	1_dmso	0.03512
ENST00000372232.8	ATG4A	chrX	1_dmso	0
ENST00000292807.9	AP2M1	chr3	1_dmso	0
ENST00000397356.8	HAGH	chr16	1_dmso	0.156739
ENST00000296754.7	ERAP1	chr5	1_dmso	0
ENST00000401878.8	RBM33	chr7	1_dmso	0
ENST00000262544.6	SEC23B	chr20	1_dmso	0.0216138
ENST00000369026.3	MCL1	chr1	1_dmso	0
ENST00000317178.10	ZNF776	chr19	1_dmso	0
ENST00000227322.8	ZPR1	chr11	1_dmso	0.0060054
ENST00000356264.7	AMPH	chr7	1_dmso	0
ENST00000221486.5	RNASEH2A	chr19	1_dmso	0.0490506
ENST00000529629.5	CAPN5	chr11	1_dmso	0
ENST00000610854.1	NEFL	chr8	1_dmso	0.0066625
ENST00000319670.13	ARHGEF18	chr19	1_dmso	0
ENST00000591022.6	PLEKHH3	chr17	1_dmso	0
ENST00000273221.8	IQSEC1	chr3	1_dmso	0
ENST00000372508.7	ZNF691	chr1	1_dmso	0
ENST00000396197.8	UEVLD	chr11	1_dmso	0.25783
ENST00000420936.6	ILK	chr11	1_dmso	0
ENST00000427980.7	ATXN1L	chr16	1_dmso	0
ENST00000441711.6	ARMC10	chr7	1_dmso	0
ENST00000572844.1	POLR2A	chr17	1_dmso	0
ENST00000261783.4	ARG2	chr14	1_dmso	0.026348
ENST00000394333.5	RPL23	chr17	1_dmso	0
ENST00000311459.11	DMAC2L	chr14	1_dmso	0.0335077
ENST00000260947.9	BARD1	chr2	1_dmso	0.235565
ENST00000284878.12	CXADR	chr21	1_dmso	0
ENST00000262887.9	XRCC1	chr19	1_dmso	0.0331498
ENST00000390015.7	GAA	chr17	1_dmso	0
ENST00000216106.6	HMGXB4	chr22	1_dmso	0
ENST00000219476.9	TSC2	chr16	1_dmso	0
ENST00000253193.9	LRP3	chr19	1_dmso	0.138132
ENST00000511467.1	PTPN13	chr4	1_dmso	0
ENST00000014914.5	GPRC5A	chr12	1_dmso	0
ENST00000275820.4	NOM1	chr7	1_dmso	0
ENST00000343823.10	ASH2L	chr8	1_dmso	0
ENST00000380870.8	ZNF738	chr19	1_dmso	0
ENST00000505286.5	STX18	chr4	1_dmso	0
ENST00000257013.8	RTL8C	chrX	1_dmso	0.00563735
ENST00000371472.6	NSMF	chr9	1_dmso	0
ENST00000333926.6	CISD1	chr10	1_dmso	0.0261333
ENST00000255194.10	AP3B1	chr5	1_dmso	0.0175609
ENST00000357590.9	SLC37A4	chr11	1_dmso	0.0227484
ENST00000295066.3	DPY30	chr2	1_dmso	0.0300574
ENST00000263563.7	PALD1	chr10	1_dmso	0
ENST00000369462.5	BRCC3	chrX	1_dmso	0.0805051
ENST00000373290.7	TSPAN15	chr10	1_dmso	0
ENST00000354268.8	SMARCAD1	chr4	1_dmso	0.0924954
ENST00000368851.10	SLC16A10	chr6	1_dmso	0.198026
ENST00000381018.7	TRIM23	chr5	1_dmso	0
ENST00000544785.1	BAD	chr11	1_dmso	0
ENST00000319540.9	SCD5	chr4	1_dmso	0
ENST00000358201.9	RABEP2	chr16	1_dmso	0
ENST00000162749.6	TNFRSF1A	chr12	1_dmso	0
ENST00000269221.7	RMC1	chr18	1_dmso	0.0429102
ENST00000301364.9	TSR1	chr17	1_dmso	0.0549352
ENST00000263795.11	WDR76	chr15	1_dmso	0
ENST00000320805.8	NFATC2IP	chr16	1_dmso	0
ENST00000359947.9	PTPRF	chr1	1_dmso	0
ENST00000642274.1	LARS2	chr3	1_dmso	0.0687452
ENST00000287474.9	FRRS1	chr1	1_dmso	0
ENST00000600245.1	ZNF574	chr19	1_dmso	0.0419905
ENST00000393039.2	KLRG2	chr7	1_dmso	0
ENST00000278856.8	WDR74	chr11	1_dmso	0
ENST00000263094.10	ABCA7	chr19	1_dmso	0.241192
ENST00000392358.6	GPS1	chr17	1_dmso	0.00623042
ENST00000308027.6	SLC16A13	chr17	1_dmso	0
ENST00000547157.1	NDUFA12	chr12	1_dmso	0.024411
ENST00000377264.8	ATG2A	chr11	1_dmso	0
ENST00000375651.6	HSPA1A	chr6	1_dmso	0
ENST00000322611.4	BASP1	chr5	1_dmso	0
ENST00000254260.8	RHPN2	chr19	1_dmso	0.478076
ENST00000370169.5	POLL	chr10	1_dmso	0
ENST00000304267.12	SEC61A2	chr10	1_dmso	0
ENST00000409850.5	CPVL	chr7	1_dmso	0.0225317
ENST00000287934.3	FZD1	chr7	1_dmso	0
ENST00000556728.1	C14orf132	chr14	1_dmso	0
ENST00000643230.2	SEMA3E	chr7	1_dmso	0
ENST00000524074.1	PFDN1	chr5	1_dmso	0
ENST00000357002.4	ZNF254	chr19	1_dmso	0.280649
ENST00000425389.2	REPIN1	chr7	1_dmso	0
ENST00000222219.8	DNASE2	chr19	1_dmso	0
ENST00000548065.6	PRKAG1	chr12	1_dmso	0
ENST00000371408.7	SLC35G1	chr10	1_dmso	0.049775
ENST00000360614.7	LONP1	chr19	1_dmso	0.0200672
ENST00000647584.2	ENOSF1	chr18	1_dmso	0
ENST00000039989.9	TTC17	chr11	1_dmso	0
ENST00000372097.9	GTF3C5	chr9	1_dmso	0.0142764
ENST00000542570.5	TOP3A	chr17	1_dmso	0
ENST00000182377.8	FAR2	chr12	1_dmso	0.132291
ENST00000370902.7	EXOSC1	chr10	1_dmso	0.0050981
ENST00000389704.4	EXOSC8	chr13	1_dmso	0.0239395
ENST00000517956.5	FBXO32	chr8	1_dmso	0.0805322
ENST00000378700.8	ID4	chr6	1_dmso	0
ENST00000271620.8	PRUNE1	chr1	1_dmso	0.224674
ENST00000246139.9	CITED1	chrX	1_dmso	0.0465696
ENST00000591382.5	EFTUD2	chr17	1_dmso	0.0057815
ENST00000357700.11	ASB13	chr10	1_dmso	0.0430591
ENST00000216756.11	CINP	chr14	1_dmso	0.140278
ENST00000381482.7	STK35	chr20	1_dmso	0.0873333
ENST00000531214.5	SLC25A22	chr11	1_dmso	0.0411842
ENST00000266987.6	TARBP2	chr12	1_dmso	0
ENST00000415690.6	NR3C1	chr5	1_dmso	0
ENST00000612548.4	CIT	chr12	1_dmso	0
ENST00000526683.5	PUF60	chr8	1_dmso	0.0489075
ENST00000360338.4	ZNF460	chr19	1_dmso	0.0318183
ENST00000358008.7	AIMP1	chr4	1_dmso	0
ENST00000359314.5	CD2AP	chr6	1_dmso	0
ENST00000344034.5	PPM1G	chr2	1_dmso	0
ENST00000341068.8	ANAPC1	chr2	1_dmso	0
ENST00000368911.8	CDK19	chr6	1_dmso	0
ENST00000287652.8	TATDN2	chr3	1_dmso	0.131912
ENST00000367559.7	RNASEL	chr1	1_dmso	0
ENST00000379161.5	NUFIP1	chr13	1_dmso	0.0447169
ENST00000361183.8	CAPZA2	chr7	1_dmso	0.0631868
ENST00000287097.6	CD109	chr6	1_dmso	0
ENST00000326639.11	LARP1B	chr4	1_dmso	0
ENST00000257552.7	MSI1	chr12	1_dmso	0.0712767
ENST00000375022.8	TRO	chrX	1_dmso	0
ENST00000388837.6	KRT18	chr12	1_dmso	0
ENST00000240123.11	SORBS3	chr8	1_dmso	0.110314
ENST00000310981.5	SFT2D3	chr2	1_dmso	0
ENST00000357348.9	RTF2	chr20	1_dmso	0.00539516
ENST00000256443.8	CDK7	chr5	1_dmso	0.0637813
ENST00000375048.7	DDOST	chr1	1_dmso	0.00648024
ENST00000216294.5	SNAPC1	chr14	1_dmso	0
ENST00000282041.11	EPG5	chr18	1_dmso	0
ENST00000225525.4	TAX1BP3	chr17	1_dmso	0
ENST00000310955.11	CDC20	chr1	1_dmso	0
ENST00000368905.8	SCNM1	chr1	1_dmso	0
ENST00000647597.1	ADAR	chr1	1_dmso	0.137634
ENST00000351817.5	NKX2-4	chr20	1_dmso	0.0880696
ENST00000356714.5	NUDT1	chr7	1_dmso	0.00425445
ENST00000342494.8	UBE3B	chr12	1_dmso	0.0793698
ENST00000356187.9	RNH1	chr11	1_dmso	0
ENST00000310109.5	LIPT2	chr11	1_dmso	0.0934066
ENST00000271877.11	UBAP2L	chr1	1_dmso	0
ENST00000309352.3	MRPL38	chr17	1_dmso	0.00505962
ENST00000404115.7	CUL4B	chrX	1_dmso	0.0721444
ENST00000360160.8	DDX3Y	chrY	1_dmso	0
ENST00000493720.6	UBA5	chr3	1_dmso	0
ENST00000282251.9	CWF19L2	chr11	1_dmso	0.0142045
ENST00000455036.8	ZBTB10	chr8	1_dmso	0.0859281
ENST00000311141.6	ZFYVE21	chr14	1_dmso	0
ENST00000360816.8	FAM217B	chr20	1_dmso	0
ENST00000439537.5	TMEM120A	chr7	1_dmso	0
ENST00000303204.9	PRELID1	chr5	1_dmso	0.011029
ENST00000311481.11	RAB1B	chr11	1_dmso	0.00507241
ENST00000397128.6	PRKAA1	chr5	1_dmso	0.0364687
ENST00000263384.12	FAM32A	chr19	1_dmso	0.00972664
ENST00000410053.8	CWC22	chr2	1_dmso	1.08063
ENST00000261308.10	PPWD1	chr5	1_dmso	0.208437
ENST00000380241.7	CTPS2	chrX	1_dmso	0
ENST00000466830.5	CMC1	chr3	1_dmso	0.0138329
ENST00000370300.8	MTO1	chr6	1_dmso	0
ENST00000374212.5	SLC31A1	chr9	1_dmso	0.120702
ENST00000389902.7	RNF216	chr7	1_dmso	0
ENST00000253122.10	SLC6A8	chrX	1_dmso	0.108206
ENST00000373485.5	RBBP4	chr1	1_dmso	0
ENST00000335783.4	CENPQ	chr6	1_dmso	0
ENST00000584436.7	BAHCC1	chr17	1_dmso	0
ENST00000229395.8	FGFR1OP2	chr12	1_dmso	0
ENST00000291439.7	AP1M1	chr19	1_dmso	0.00530958
ENST00000361243.6	AKAP13	chr15	1_dmso	0.153741
ENST00000402937.1	NAGA	chr22	1_dmso	0
ENST00000622317.5	C12orf45	chr12	1_dmso	0
ENST00000315289.6	RTKN2	chr10	1_dmso	0
ENST00000348925.2	ALDH5A1	chr6	1_dmso	0.220673
ENST00000652176.1	BICD1	chr12	1_dmso	0
ENST00000324767.11	SCAPER	chr15	1_dmso	0.0703121
ENST00000255108.8	DPH2	chr1	1_dmso	0
ENST00000397420.9	CD151	chr11	1_dmso	0.131306
ENST00000371804.4	IFIT1	chr10	1_dmso	0
ENST00000221855.8	TBCB	chr19	1_dmso	0.0198368
ENST00000392038.7	AKT2	chr19	1_dmso	0.00665395
ENST00000297107.11	GALNT10	chr5	1_dmso	0
ENST00000540581.5	CACFD1	chr9	1_dmso	0
ENST00000514591.5	ADGRL3	chr4	1_dmso	0.185435
ENST00000378891.9	DVL1	chr1	1_dmso	0.178535
ENST00000392132.7	XRCC5	chr2	1_dmso	0
ENST00000357324.11	ATP13A1	chr19	1_dmso	0.05413
ENST00000428202.6	POC5	chr5	1_dmso	0
ENST00000368226.8	PTPRK	chr6	1_dmso	0
ENST00000537006.1	ENC1	chr5	1_dmso	0
ENST00000272233.5	RHOB	chr2	1_dmso	0.00712644
ENST00000223127.8	PLOD3	chr7	1_dmso	0.0124432
ENST00000556029.5	TMPO	chr12	1_dmso	0.0269362
ENST00000304658.9	XPO6	chr16	1_dmso	0.0132869
[truncated: 20,152 more rows]

[truncated: 59 more sheets: Fig 4c, Fig 4d, Fig 4e, Fig 5a, Fig 5b, Fig 5c, Fig 5d, Fig 6a, Fig 6b, Fig 6c, Fig 6d, Fig 6e, Fig 6f, Fig 6g, Fig 6h, Fig 6i, Fig6j, Fig 7a, Fig 7b, Fig 7c …]
